# Supplementary material for: Formamide denaturation of double-stranded DNA for fluorescence in situ hybridization (FISH) distorts nanoscale chromatin structure
Source: PLoS One. 2024 May 28;19(5):e0301000. doi: 10.1371/journal.pone.0301000 (PMC11132451; doi:10.1371/journal.pone.0301000)
Supplement: S1 File — The “Average Nuclear PWS Data.csv” file contains all values plotted in the violin plots. Each row is a single nucleus which has information for the name of the experiment it was collected in (“Experiment” column), the type of treatment done to the cell (“Condition” column), the protocol used to label the cell (“Labeling Protocol” column), the target of the probe or sgRNA used (“Labeling Target” column), the average RMS value of all pixels in the nucleus (“RMS” column), the average RMS value normalized by the population average RMS of the control (the live cell or wild-type condition imaged in each experiment; “Normalized RMS” column), the average D value of all pixels in the nucleus (“D” column), and the average D value normalized by the population average D of the control (the live cell or wild-type condition imaged in each experiment; “Normalized D” column). (CSV) [file pone.0301000.s006.csv]

Experiment	Condition	Labeling Protocol	Labeling Target	RMS	Normalized RMS	D	Normalized D
Full 3D FISH Protocol	Live	No Protocol	No Label	0.18303496	0.924256741	2.647012888	0.979842024
Full 3D FISH Protocol	Live	No Protocol	No Label	0.18416063	0.929940946	2.65228631	0.981794081
Full 3D FISH Protocol	Live	No Protocol	No Label	0.17775056	0.897572537	2.621398868	0.970360509
Full 3D FISH Protocol	Live	No Protocol	No Label	0.2334821	1.178995559	2.824293005	1.045465622
Full 3D FISH Protocol	Live	No Protocol	No Label	0.2152437	1.086898595	2.773278509	1.026581638
Full 3D FISH Protocol	Live	No Protocol	No Label	0.2229097	1.125608971	2.796332593	1.035115545
Full 3D FISH Protocol	Live	No Protocol	No Label	0.193426	0.97672753	2.693260861	0.996961588
Full 3D FISH Protocol	Live	No Protocol	No Label	0.21772912	1.099449018	2.781022539	1.029448238
Full 3D FISH Protocol	Live	No Protocol	No Label	0.19302139	0.974684404	2.691561465	0.996332525
Full 3D FISH Protocol	Live	No Protocol	No Label	0.2104064	1.062472074	2.757436575	1.020717446
Full 3D FISH Protocol	Live	No Protocol	No Label	0.22807586	1.151696109	2.810526435	1.040369665
Full 3D FISH Protocol	Live	No Protocol	No Label	0.20677498	1.044134788	2.744854852	1.016060083
Full 3D FISH Protocol	Live	No Protocol	No Label	0.18390056	0.928627691	2.651073662	0.981345196
Full 3D FISH Protocol	Live	No Protocol	No Label	0.20829234	1.051796878	2.750185197	1.018033211
Full 3D FISH Protocol	Live	No Protocol	No Label	0.20430605	1.031667633	2.735953902	1.012765227
Full 3D FISH Protocol	Live	No Protocol	No Label	0.21700239	1.095779308	2.778785459	1.02862014
Full 3D FISH Protocol	Live	No Protocol	No Label	0.16368169	0.826530109	2.546426952	0.942608232
Full 3D FISH Protocol	Live	No Protocol	No Label	0.18980955	0.958465837	2.677781546	0.991231626
Full 3D FISH Protocol	Live	No Protocol	No Label	0.20903899	1.055567175	2.752769418	1.018989809
Full 3D FISH Protocol	Live	No Protocol	No Label	0.18314126	0.924793516	2.64751362	0.980027379
Full 3D FISH Protocol	Live	No Protocol	No Label	0.19619918	0.990731032	2.704690144	1.001192354
Full 3D FISH Protocol	Live	No Protocol	No Label	0.19848871	1.002292285	2.713841181	1.004579784
Full 3D FISH Protocol	Live	No Protocol	No Label	0.16880612	0.852406526	2.574852016	0.953130309
Full 3D FISH Protocol	Live	No Protocol	No Label	0.18735678	0.946080284	2.666909496	0.987207131
Full 3D FISH Protocol	Live	No Protocol	No Label	0.168525	0.850986977	2.573325197	0.952565128
Full 3D FISH Protocol	Live	No Protocol	No Label	0.175377	0.885586964	2.609435137	0.965931907
Full 3D FISH Protocol	Live	No Protocol	No Label	0.19968285	1.008322237	2.718512773	1.006309062
Full 3D FISH Protocol	Live	No Protocol	No Label	0.20411792	1.030717649	2.735263976	1.012509838
Full 3D FISH Protocol	Live	No Protocol	No Label	0.19570622	0.988241772	2.702686222	1.000450564
Full 3D FISH Protocol	Live	No Protocol	No Label	0.20689929	1.044762506	2.745295526	1.016223206
Full 3D FISH Protocol	Live	No Protocol	No Label	0.24326421	1.228391483	2.846584231	1.053717142
Full 3D FISH Protocol	Live	No Protocol	No Label	0.2081129	1.050890774	2.749560348	1.017801911
Full 3D FISH Protocol	Live	No Protocol	No Label	0.21030584	1.061964285	2.757096225	1.020591459
Full 3D FISH Protocol	Live	No Protocol	No Label	0.21844848	1.103081511	2.783214968	1.030259807
Full 3D FISH Protocol	Live	No Protocol	No Label	0.1935038	0.977120391	2.693586694	0.997082202
Full 3D FISH Protocol	Live	No Protocol	No Label	0.16483048	0.83233106	2.552907326	0.945007065
Full 3D FISH Protocol	Live	No Protocol	No Label	0.19555305	0.987468322	2.702061138	1.000219178
Full 3D FISH Protocol	Live	No Protocol	No Label	0.20512086	1.035782113	2.738922883	1.013864252
Full 3D FISH Protocol	Live	No Protocol	No Label	0.1911694	0.965332561	2.683678789	0.993414603
Full 3D FISH Protocol	Live	No Protocol	No Label	0.21327591	1.076962005	2.766958391	1.024242127
Full 3D FISH Protocol	Live	No Protocol	No Label	0.22175649	1.1197857	2.793019788	1.033889247
Full 3D FISH Protocol	Live	No Protocol	No Label	0.20601013	1.040272588	2.742127758	1.015050597
Full 3D FISH Protocol	Live	No Protocol	No Label	0.16649531	0.840737817	2.562188597	0.948442704
Full 3D FISH Protocol	Live	No Protocol	No Label	0.14641851	0.739357634	2.442155956	0.904010345
Full 3D FISH Protocol	Live	No Protocol	No Label	0.18088162	0.913383196	2.636746103	0.976041579
Full 3D FISH Protocol	Live	No Protocol	No Label	0.16859293	0.851329998	2.573694489	0.952701828
Full 3D FISH Protocol	Live	No Protocol	No Label	0.198217	1.000920253	2.712768562	1.004182734
Full 3D FISH Protocol	Live	No Protocol	No Label	0.210744	1.064176826	2.758575876	1.02113918
Full 3D FISH Protocol	Live	No Protocol	No Label	0.18254915	0.921803586	2.644717162	0.978992217
Full 3D FISH Protocol	Live	No Protocol	No Label	0.18313245	0.924749029	2.647472142	0.980012025
Full 3D FISH Protocol	Live	No Protocol	No Label	0.14669582	0.740757944	2.443923555	0.904664655
Full 3D FISH Protocol	Live	No Protocol	No Label	0.20509191	1.035635927	2.738817929	1.013825401
Full 3D FISH Protocol	Live	No Protocol	No Label	0.23319931	1.177567577	2.823599432	1.045208882
Full 3D FISH Protocol	Live	No Protocol	No Label	0.20159042	1.017954738	2.725832676	1.009018663
Full 3D FISH Protocol	Live	No Protocol	No Label	0.21611476	1.091297115	2.77602261	1.027597419
Full 3D FISH Protocol	Live	No Protocol	No Label	0.20978604	1.059339493	2.755329673	1.019937536
Full 3D FISH Protocol	Live	No Protocol	No Label	0.24600458	1.242229307	2.852266006	1.055820358
Full 3D FISH Protocol	Live	No Protocol	No Label	0.19898164	1.004781394	2.715777947	1.005296715
Full 3D FISH Protocol	Live	No Protocol	No Label	0.18299256	0.924042638	2.646813001	0.979768032
Full 3D FISH Protocol	Live	No Protocol	No Label	0.16085541	0.812258473	2.53022453	0.936610598
Full 3D FISH Protocol	Live	No Protocol	No Label	0.16784993	0.847578131	2.569643162	0.951202152
Full 3D FISH Protocol	Live	No Protocol	No Label	0.20400429	1.030143861	2.734846456	1.012355285
Full 3D FISH Protocol	Live	No Protocol	No Label	0.19336179	0.976403294	2.692991717	0.99686196
Full 3D FISH Protocol	Live	No Protocol	No Label	0.19073465	0.963137239	2.681803499	0.992720428
Full 3D FISH Protocol	Live	No Protocol	No Label	0.2009858	1.014901637	2.723531485	1.008166834
Full 3D FISH Protocol	Live	No Protocol	No Label	0.21315326	1.07634267	2.766558865	1.024094235
Full 3D FISH Protocol	Live	No Protocol	No Label	0.18034413	0.910669076	2.634146796	0.975079396
Full 3D FISH Protocol	Live	No Protocol	No Label	0.19405974	0.979927676	2.695906276	0.997940839
Full 3D FISH Protocol	Live	No Protocol	No Label	0.2340939	1.182084915	2.825783715	1.046017436
Full 3D FISH Protocol	Live	No Protocol	No Label	0.19548559	0.987127674	2.701785469	1.000117134
Full 3D FISH Protocol	Live	No Protocol	No Label	0.23919442	1.207840596	2.837702123	1.050429261
Full 3D FISH Protocol	Live	No Protocol	No Label	0.21523194	1.086839211	2.773241238	1.026567842
Full 3D FISH Protocol	Live	No Protocol	No Label	0.21498196	1.085576907	2.772447561	1.026274047
Full 3D FISH Protocol	Live	No Protocol	No Label	0.22073898	1.114647663	2.79005195	1.032790646
Full 3D FISH Protocol	Live	No Protocol	No Label	0.21252619	1.073176205	2.764505872	1.02333428
Full 3D FISH Protocol	Live	No Protocol	No Label	0.20631206	1.041797219	2.743207536	1.015450297
Full 3D FISH Protocol	Live	No Protocol	No Label	0.20198078	1.019925907	2.727309109	1.009565193
Full 3D FISH Protocol	Live	No Protocol	No Label	0.21549325	1.088158727	2.774068009	1.026873887
Full 3D FISH Protocol	Live	No Protocol	No Label	0.21798797	1.100756111	2.781813958	1.029741197
Full 3D FISH Protocol	Live	No Protocol	No Label	0.19017766	0.960324652	2.679387082	0.991825946
Full 3D FISH Protocol	Live	No Protocol	No Label	0.21163487	1.068675379	2.761557801	1.022242996
Full 3D FISH Protocol	Live	No Protocol	No Label	0.21904087	1.106072855	2.785004119	1.030922095
Full 3D FISH Protocol	Live	No Protocol	No Label	0.18996578	0.959254739	2.678463785	0.99148417
Full 3D FISH Protocol	Live	No Protocol	No Label	0.20830356	1.051853534	2.750224218	1.018047655
Full 3D FISH Protocol	Live	No Protocol	No Label	0.18415754	0.929925342	2.652271922	0.981788755
Full 3D FISH Protocol	Live	No Protocol	No Label	0.21090281	1.064978756	2.759110045	1.021336913
Full 3D FISH Protocol	Live	No Protocol	No Label	0.19451472	0.982225151	2.697793213	0.998639324
Full 3D FISH Protocol	Live	No Protocol	No Label	0.20144592	1.017225068	2.725284298	1.008815671
Full 3D FISH Protocol	Live	No Protocol	No Label	0.20526703	1.036520216	2.739452194	1.014060186
Full 3D FISH Protocol	Live	No Protocol	No Label	0.20097183	1.014831094	2.723478108	1.008147075
Full 3D FISH Protocol	Live	No Protocol	No Label	0.21430689	1.082168061	2.770290707	1.025475647
Full 3D FISH Protocol	Live	No Protocol	No Label	0.2173131	1.097348275	2.779744651	1.028975203
Full 3D FISH Protocol	Live	No Protocol	No Label	0.22245617	1.123318817	2.795036154	1.034635643
Full 3D FISH Protocol	Live	No Protocol	No Label	0.2289297	1.156007675	2.812772985	1.041201268
Full 3D FISH Protocol	Live	No Protocol	No Label	0.19782293	0.99893035	2.71120652	1.003604514
Full 3D FISH Protocol	Live	No Protocol	No Label	0.21723041	1.096930722	2.779489779	1.028880858
Full 3D FISH Protocol	Live	No Protocol	No Label	0.1941699	0.980483942	2.696364083	0.998110305
Full 3D FISH Protocol	Live	No Protocol	No Label	0.20633847	1.041930579	2.743301784	1.015485185
Full 3D FISH Protocol	Live	No Protocol	No Label	0.16947217	0.855769825	2.578454165	0.954463712
Full 3D FISH Protocol	Live	No Protocol	No Label	0.2207276	1.114590198	2.790018517	1.03277827
Full 3D FISH Protocol	Live	No Protocol	No Label	0.20753714	1.047983406	2.747545472	1.017056067
Full 3D FISH Protocol	Live	No Protocol	No Label	0.17653097	0.891414072	2.615286999	0.968098084
Full 3D FISH Protocol	Live	No Protocol	No Label	0.15397379	0.777508916	2.489297158	0.921460555
Full 3D FISH Protocol	Live	No Protocol	No Label	0.1862869	0.940677798	2.662072091	0.985416474
Full 3D FISH Protocol	Live	No Protocol	No Label	0.1795848	0.906834749	2.63044974	0.973710861
Full 3D FISH Protocol	Live	No Protocol	No Label	0.15506347	0.783011385	2.495911929	0.923909138
Full 3D FISH Protocol	Live	No Protocol	No Label	0.15637363	0.789627193	2.503799819	0.92682899
Full 3D FISH Protocol	Live	No Protocol	No Label	0.20080301	1.013978617	2.722832336	1.007908031
Full 3D FISH Protocol	Live	No Protocol	No Label	0.20041698	1.012029313	2.721350547	1.007359518
Full 3D FISH Protocol	Live	No Protocol	No Label	0.19662571	0.992884846	2.706414386	1.001830615
Full 3D FISH Protocol	Live	No Protocol	No Label	0.18984568	0.95864828	2.67793943	0.99129007
Full 3D FISH Protocol	Live	No Protocol	No Label	0.16751838	0.84590393	2.567826749	0.950529773
Full 3D FISH Protocol	Live	No Protocol	No Label	0.14765435	0.745598155	2.450012404	0.906918558
Full 3D FISH Protocol	Live	No Protocol	No Label	0.18177027	0.947834223	2.641011521	0.990946265
Full 3D FISH Protocol	Live	No Protocol	No Label	0.1660041	0.865622124	2.559463793	0.960348362
Full 3D FISH Protocol	Live	No Protocol	No Label	0.17135015	0.8934989	2.588494135	0.971240972
Full 3D FISH Protocol	Live	No Protocol	No Label	0.15208353	0.793033836	2.477708408	0.929672542
Full 3D FISH Protocol	Live	No Protocol	No Label	0.15475313	0.806954364	2.494033024	0.935797777
Full 3D FISH Protocol	Live	No Protocol	No Label	0.20711093	1.079972139	2.74604414	1.030356045
Full 3D FISH Protocol	Live	No Protocol	No Label	0.20262118	1.056560507	2.729715524	1.024229309
Full 3D FISH Protocol	Live	No Protocol	No Label	0.1963942	1.024090155	2.705479618	1.015135641
Full 3D FISH Protocol	Live	No Protocol	No Label	0.2350595	1.225708904	2.828109427	1.061148144
Full 3D FISH Protocol	Live	No Protocol	No Label	0.23080024	1.203499154	2.817598846	1.05720442
Full 3D FISH Protocol	Live	No Protocol	No Label	0.20125927	1.049458879	2.724574483	1.022300315
Full 3D FISH Protocol	Live	No Protocol	No Label	0.19849119	1.03502483	2.713850955	1.01827669
Full 3D FISH Protocol	Live	No Protocol	No Label	0.20337975	1.060516042	2.732540794	1.025289392
Full 3D FISH Protocol	Live	No Protocol	No Label	0.17507736	0.912934296	2.607904724	0.978524109
Full 3D FISH Protocol	Live	No Protocol	No Label	0.17051157	0.889126156	2.584032299	0.969566825
Full 3D FISH Protocol	Live	No Protocol	No Label	0.15840495	0.825996642	2.515885273	0.943997062
Full 3D FISH Protocol	Live	No Protocol	No Label	0.17216338	0.897739457	2.592788034	0.972852106
Full 3D FISH Protocol	Live	No Protocol	No Label	0.21852319	1.139480939	2.783441418	1.044388052
Full 3D FISH Protocol	Live	No Protocol	No Label	0.19239435	1.003233088	2.688911743	1.008919132
Full 3D FISH Protocol	Live	No Protocol	No Label	0.2773936	1.446458474	2.902777555	1.089164721
Full 3D FISH Protocol	Live	No Protocol	No Label	0.19650166	1.024650501	2.705913837	1.015298567
Full 3D FISH Protocol	Live	No Protocol	No Label	0.19570507	1.020496712	2.702681534	1.014085759
Full 3D FISH Protocol	Live	No Protocol	No Label	0.14712909	0.767199095	2.446679846	0.91803017
Full 3D FISH Protocol	Live	No Protocol	No Label	0.19076808	0.994752964	2.681948035	1.006306246
Full 3D FISH Protocol	Live	No Protocol	No Label	0.20828705	1.086104973	2.750166797	1.031902926
Full 3D FISH Protocol	Live	No Protocol	No Label	0.16612674	0.866261625	2.560145167	0.960604023
Full 3D FISH Protocol	Live	No Protocol	No Label	0.16027555	0.835750815	2.526855493	0.948113249
Full 3D FISH Protocol	Live	No Protocol	No Label	0.1783675	0.930090607	2.624462059	0.984736665
Full 3D FISH Protocol	Live	No Protocol	No Label	0.18151687	0.946512878	2.639799309	0.990491426
Full 3D FISH Protocol	Live	No Protocol	No Label	0.19811277	1.033051573	2.712356144	1.017715815
Full 3D FISH Protocol	Live	No Protocol	No Label	0.19426332	1.012978761	2.69675185	1.011860855
Full 3D FISH Protocol	Live	No Protocol	No Label	0.1387601	0.723559312	2.392343773	0.897642478
Full 3D FISH Protocol	Live	No Protocol	No Label	0.15345716	0.800196578	2.486144065	0.932837724
Full 3D FISH Protocol	Live	No Protocol	No Label	0.15408793	0.803485704	2.489992314	0.934281644
Full 3D FISH Protocol	Live	No Protocol	No Label	0.14506537	0.756437905	2.433492766	0.913082184
Full 3D FISH Protocol	Live	No Protocol	No Label	0.18448493	0.961989715	2.653793645	0.995742306
Full 3D FISH Protocol	Live	No Protocol	No Label	0.18854038	0.983136706	2.672193725	1.002646286
Full 3D FISH Protocol	Live	No Protocol	No Label	0.18127583	0.945255984	2.638643204	0.990057638
Full 3D FISH Protocol	Live	No Protocol	No Label	0.1793931	0.935438559	2.629511771	0.986631391
Full 3D FISH Protocol	Live	No Protocol	No Label	0.16602175	0.865714159	2.559561898	0.960385172
Full 3D FISH Protocol	Live	No Protocol	No Label	0.18669699	0.973524419	2.66393313	0.99954679
Full 3D FISH Protocol	Live	No Protocol	No Label	0.19344644	1.008719171	2.693346494	1.010583115
Full 3D FISH Protocol	Live	No Protocol	No Label	0.15116078	0.788222191	2.471999854	0.927530609
Full 3D FISH Protocol	Live	No Protocol	No Label	0.1509422	0.787082414	2.470642773	0.927021412
Full 3D FISH Protocol	Live	No Protocol	No Label	0.15847588	0.826366504	2.516304053	0.944154194
Full 3D FISH Protocol	Live	No Protocol	No Label	0.13562642	0.707218856	2.371460313	0.889806698
Full 3D FISH Protocol	Live	No Protocol	No Label	0.17410505	0.907864222	2.602907725	0.976649162
Full 3D FISH Protocol	Live	No Protocol	No Label	0.20218661	1.054294458	2.728084679	1.023617392
Full 3D FISH Protocol	Live	No Protocol	No Label	0.21062899	1.098316931	2.758188326	1.034912722
Full 3D FISH Protocol	Live	No Protocol	No Label	0.19862978	1.035747502	2.714396663	1.018481447
Full 3D FISH Protocol	Live	No Protocol	No Label	0.19231048	1.002795751	2.688555843	1.008785593
Full 3D FISH Protocol	Live	No Protocol	No Label	0.18066986	0.942096176	2.635723776	0.988962226
Full 3D FISH Protocol	Live	No Protocol	No Label	0.1945131	1.01428123	2.697786512	1.012249075
Full 3D FISH Protocol	Live	No Protocol	No Label	0.18237677	0.950996794	2.643899693	0.99202995
Full 3D FISH Protocol	Live	No Protocol	No Label	0.16501488	0.860463873	2.553941782	0.958276422
Full 3D FISH Protocol	Live	No Protocol	No Label	0.19715121	1.028037555	2.708526447	1.016278856
Full 3D FISH Protocol	Live	No Protocol	No Label	0.17750388	0.925587293	2.620168696	0.983125732
Full 3D FISH Protocol	Live	No Protocol	No Label	0.1617168	0.843266159	2.535201312	0.951244723
Full 3D FISH Protocol	Live	No Protocol	No Label	0.15833436	0.825628553	2.515468282	0.943840601
Full 3D FISH Protocol	Live	No Protocol	No Label	0.16471432	0.858896614	2.552254867	0.957643467
Full 3D FISH Protocol	Live	No Protocol	No Label	0.14397597	0.75075727	2.426473113	0.910448308
Full 3D FISH Protocol	Live	No Protocol	No Label	0.16082655	0.838623984	2.530057208	0.94931458
Full 3D FISH Protocol	Live	No Protocol	No Label	0.20663296	1.077479783	2.744350523	1.029720575
Full 3D FISH Protocol	Live	No Protocol	No Label	0.25739333	1.342167819	2.873493368	1.078176865
Full 3D FISH Protocol	Live	No Protocol	No Label	0.22609217	1.1789491	2.805199552	1.052552023
Full 3D FISH Protocol	Live	No Protocol	No Label	0.21335602	1.112536926	2.767218989	1.038301159
Full 3D FISH Protocol	Live	No Protocol	No Label	0.22070324	1.150848728	2.789946934	1.046829017
Full 3D FISH Protocol	Live	No Protocol	No Label	0.19416566	1.012469517	2.696346473	1.011708751
Full 3D FISH Protocol	Live	No Protocol	No Label	0.19935761	1.039542745	2.717247246	1.019551028
Full 3D FISH Protocol	Live	No Protocol	No Label	0.18587758	0.969251636	2.660206061	0.998148339
Full 3D FISH Protocol	Live	No Protocol	No Label	0.19138381	0.997963665	2.684600159	1.007301362
Full 3D FISH Protocol	Live	No Protocol	No Label	0.17659375	0.920841454	2.615603443	0.981412782
Full 3D FISH Protocol	Live	No Protocol	No Label	0.17154147	0.894496531	2.589507249	0.971621107
Full 3D FISH Protocol	Live	No Protocol	No Label	0.17545196	0.914887633	2.609817293	0.979241734
Full 3D FISH Protocol	Live	No Protocol	No Label	0.16968326	0.884806965	2.579591286	0.967900492
Full 3D FISH Protocol	Live	No Protocol	No Label	0.20299439	1.058506597	2.73110894	1.024752139
Full 3D FISH Protocol	Live	No Protocol	No Label	0.17839716	0.930245268	2.624608842	0.98479174
Full 3D FISH Protocol	Live	No Protocol	No Label	0.17884779	0.932595061	2.626833464	0.985626451
Full 3D FISH Protocol	Live	No Protocol	No Label	0.14263184	0.743748355	2.417758514	0.907178462
Full 3D FISH Protocol	Live	No Protocol	No Label	0.24936387	1.300298503	2.858916615	1.072707453
Full 3D FISH Protocol	Live	No Protocol	No Label	0.20061956	1.046123135	2.72212905	1.021382752
Full 3D FISH Protocol	Live	No Protocol	No Label	0.20917721	1.090746679	2.753245026	1.033057923
Full 3D FISH Protocol	Live	No Protocol	No Label	0.20026247	1.044261103	2.720755447	1.020867357
Full 3D FISH Protocol	Live	No Protocol	No Label	0.2127188	1.109214166	2.765138306	1.037520456
Full 3D FISH Protocol	Live	No Protocol	No Label	0.2166764	1.129850922	2.777774684	1.042261811
Full 3D FISH Protocol	Live	No Protocol	No Label	0.22750284	1.186304986	2.809003208	1.053979211
Full 3D FISH Protocol	Live	No Protocol	No Label	0.23440103	1.222275337	2.826527039	1.060554409
Full 3D FISH Protocol	Live	No Protocol	No Label	0.23124906	1.205839509	2.818737438	1.057631637
Full 3D FISH Protocol	Live	No Protocol	No Label	0.21405391	1.116176047	2.76947733	1.039148522
Full 3D FISH Protocol	Live	No Protocol	No Label	0.2667566	1.390992238	2.88835065	1.083751535
Full 3D FISH Protocol	Live	No Protocol	No Label	0.22600372	1.178487881	2.804958494	1.052461575
Full 3D FISH Protocol	Live	No Protocol	No Label	0.24148773	1.259228668	2.842773646	1.066650375
Full 3D FISH Protocol	Live	No Protocol	No Label	0.2174107	1.133679902	2.780045106	1.043113706
Full 3D FISH Protocol	Live	No Protocol	No Label	0.21246849	1.107908934	2.764316093	1.03721195
Full 3D FISH Protocol	Live	No Protocol	No Label	0.2559768	1.334781377	2.871051066	1.077260477
Full 3D FISH Protocol	Live	No Protocol	No Label	0.22232649	1.159313104	2.794663932	1.048598904
Full 3D FISH Protocol	Live	No Protocol	No Label	0.23670532	1.234290971	2.831998068	1.06260722
Full 3D FISH Protocol	Live	No Protocol	No Label	0.16763179	0.874109652	2.568448666	0.963719618
Full 3D FISH Protocol	Live	No Protocol	No Label	0.18330935	0.955859698	2.648304248	0.993682604
Full 3D FISH Protocol	Live	No Protocol	No Label	0.1640023	0.855183813	2.54824172	0.956137675
Full 3D FISH Protocol	Live	No Protocol	No Label	0.19137394	0.997912198	2.684557795	1.007285467
Full 3D FISH Protocol	Live	No Protocol	No Label	0.14000912	0.73007228	2.400591374	0.9007371
Full 3D FISH Protocol	Live	No Protocol	No Label	0.20515798	1.069788555	2.739057399	1.027734517
Full 3D FISH Protocol	Live	No Protocol	No Label	0.21880823	1.140967269	2.784303244	1.044711422
Full 3D FISH Protocol	Live	No Protocol	No Label	0.25632092	1.336575778	2.871649312	1.077484948
Full 3D FISH Protocol	Live	No Protocol	No Label	0.2205066	1.149823356	2.789368206	1.04661187
Full 3D FISH Protocol	Live	No Protocol	No Label	0.16806224	0.87177509	2.570803534	0.960018314
Full 3D FISH Protocol	Live	No Protocol	No Label	0.19048046	0.988063233	2.680702665	1.001058081
Full 3D FISH Protocol	Live	No Protocol	No Label	0.23530124	1.220558287	2.828686524	1.056319874
Full 3D FISH Protocol	Live	No Protocol	No Label	0.22981858	1.192118547	2.815082522	1.051239715
Full 3D FISH Protocol	Live	No Protocol	No Label	0.15671915	0.812936036	2.50586799	0.935769354
Full 3D FISH Protocol	Live	No Protocol	No Label	0.1659898	0.861024897	2.559384298	0.955754014
Full 3D FISH Protocol	Live	No Protocol	No Label	0.21785954	1.130084427	2.781421644	1.038669692
Full 3D FISH Protocol	Live	No Protocol	No Label	0.1931933	1.002135319	2.692284496	1.005383098
Full 3D FISH Protocol	Live	No Protocol	No Label	0.18925685	0.981716104	2.675358118	0.99906226
Full 3D FISH Protocol	Live	No Protocol	No Label	0.20102708	1.042770826	2.723689154	1.017110578
Full 3D FISH Protocol	Live	No Protocol	No Label	0.17858092	0.926337752	2.625517247	0.980450122
Full 3D FISH Protocol	Live	No Protocol	No Label	0.20044984	1.039776557	2.72147696	1.016284476
Full 3D FISH Protocol	Live	No Protocol	No Label	0.1768991	0.917613789	2.617139739	0.977321699
Full 3D FISH Protocol	Live	No Protocol	No Label	0.16040504	0.832055542	2.527609148	0.943888181
Full 3D FISH Protocol	Live	No Protocol	No Label	0.1849075	0.959155087	2.655749738	0.991739879
Full 3D FISH Protocol	Live	No Protocol	No Label	0.17392197	0.902170774	2.601961542	0.971653687
Full 3D FISH Protocol	Live	No Protocol	No Label	0.20478152	1.062245916	2.737690179	1.022338998
Full 3D FISH Protocol	Live	No Protocol	No Label	0.1718211	0.891273108	2.590984753	0.967554611
Full 3D FISH Protocol	Live	No Protocol	No Label	0.19190793	0.995467828	2.686842745	1.003350978
Full 3D FISH Protocol	Live	No Protocol	No Label	0.21803711	1.131005521	2.781963882	1.038872181
Full 3D FISH Protocol	Live	No Protocol	No Label	0.20091034	1.04216527	2.723243054	1.01694399
Full 3D FISH Protocol	Live	No Protocol	No Label	0.21011335	1.089903268	2.756443463	1.02934206
Full 3D FISH Protocol	Live	No Protocol	No Label	0.2339002	1.21329079	2.825313192	1.055060167
Full 3D FISH Protocol	Live	No Protocol	No Label	0.20841557	1.081096517	2.750613458	1.027164954
Full 3D FISH Protocol	Live	No Protocol	No Label	0.18229279	0.945592023	2.643500893	0.987165777
Full 3D FISH Protocol	Live	No Protocol	No Label	0.22468281	1.1654782	2.801322168	1.046101169
Full 3D FISH Protocol	Live	No Protocol	No Label	0.18734318	0.971789485	2.666848367	0.995884453
Full 3D FISH Protocol	Live	No Protocol	No Label	0.2208875	1.145791108	2.790487786	1.042055273
Full 3D FISH Protocol	Live	No Protocol	No Label	0.18236308	0.945956632	2.643834707	0.987290434
Full 3D FISH Protocol	Live	No Protocol	No Label	0.20058818	1.040494157	2.722008587	1.016483002
Full 3D FISH Protocol	Live	No Protocol	No Label	0.16545409	0.858246054	2.556399238	0.9546393
Full 3D FISH Protocol	Live	No Protocol	No Label	0.17340183	0.899472695	2.599264279	0.970646444
Full 3D FISH Protocol	Live	No Protocol	No Label	0.18505342	0.959912006	2.656423106	0.991991335
Full 3D FISH Protocol	Live	No Protocol	No Label	0.18334918	0.951071745	2.648491382	0.989029382
Full 3D FISH Protocol	Live	No Protocol	No Label	0.19037853	0.9875345	2.680260321	1.000892896
Full 3D FISH Protocol	Live	No Protocol	No Label	0.23187211	1.20277065	2.820305761	1.053190236
Full 3D FISH Protocol	Live	No Protocol	No Label	0.1493816	0.774874581	2.460900622	0.918977135
Full 3D FISH Protocol	Live	No Protocol	No Label	0.19990872	1.036969651	2.719388639	1.015504631
Full 3D FISH Protocol	Live	No Protocol	No Label	0.20543309	1.06562575	2.740052333	1.0232211
Full 3D FISH Protocol	Live	No Protocol	No Label	0.2018243	1.046906178	2.726718138	1.018241695
Full 3D FISH Protocol	Live	No Protocol	No Label	0.19921795	1.033386478	2.716702251	1.01450145
Full 3D FISH Protocol	Live	No Protocol	No Label	0.16206476	0.840664868	2.537202145	0.947470506
Full 3D FISH Protocol	Live	No Protocol	No Label	0.11460651	0.594488688	2.225898538	0.831220018
Full 3D FISH Protocol	Live	No Protocol	No Label	0.1385104	0.718483322	2.390689582	0.89275814
Full 3D FISH Protocol	Live	No Protocol	No Label	0.15852727	0.822315144	2.516607329	0.939779758
Full 3D FISH Protocol	Live	No Protocol	No Label	0.21878463	1.134883068	2.784232018	1.039719174
Full 3D FISH Protocol	Live	No Protocol	No Label	0.21423335	1.111274597	2.77005455	1.034424865
Full 3D FISH Protocol	Live	No Protocol	No Label	0.17548843	0.91029634	2.61000312	0.974656663
Full 3D FISH Protocol	Live	No Protocol	No Label	0.19109914	0.99127246	2.683376364	1.002056523
Full 3D FISH Protocol	Live	No Protocol	No Label	0.2051748	1.064285944	2.73911833	1.022872314
Full 3D FISH Protocol	Live	No Protocol	No Label	0.1993871	1.034263896	2.717362204	1.014747897
Full 3D FISH Protocol	Live	No Protocol	No Label	0.1635848	0.848549643	2.54587758	0.950710184
Full 3D FISH Protocol	Live	No Protocol	No Label	0.18695268	0.969763877	2.665089179	0.995227518
Full 3D FISH Protocol	Live	No Protocol	No Label	0.17537448	0.909705256	2.609422285	0.974439761
Full 3D FISH Protocol	Live	No Protocol	No Label	0.17353968	0.900187753	2.599980432	0.970913878
Full 3D FISH Protocol	Live	No Protocol	No Label	0.1598932	0.829400518	2.524625779	0.942774098
Full 3D FISH Protocol	Live	No Protocol	No Label	0.22515348	1.167919667	2.802625719	1.046587956
Full 3D FISH Protocol	Live	No Protocol	No Label	0.19157444	0.993737943	2.685417409	1.002818713
Full 3D FISH Protocol	Live	No Protocol	No Label	0.17629625	0.914486676	2.614102133	0.976187362
Full 3D FISH Protocol	Live	No Protocol	No Label	0.22745508	1.179858562	2.808875683	1.048921888
Full 3D FISH Protocol	Live	No Protocol	No Label	0.1891174	0.980992747	2.674744242	0.99883302
Full 3D FISH Protocol	Live	No Protocol	No Label	0.19621101	1.017788832	2.704738087	1.010033658
Full 3D FISH Protocol	Live	No Protocol	No Label	0.23035972	1.194925557	2.816474072	1.051759364
Full 3D FISH Protocol	Live	No Protocol	No Label	0.18170936	0.942565645	2.640720437	0.986127468
Full 3D FISH Protocol	Live	No Protocol	No Label	0.19292106	1.000723152	2.69113881	1.004955263
Full 3D FISH Protocol	Live	No Protocol	No Label	0.22358413	1.15977911	2.798245217	1.04495214
Full 3D FISH Protocol	Live	No Protocol	No Label	0.18994668	0.985294401	2.678380443	1.00019089
Full 3D FISH Protocol	Live	No Protocol	No Label	0.20285237	1.052238999	2.730579473	1.019683638
Full 3D FISH Protocol	Live	No Protocol	No Label	0.17631981	0.914608887	2.614221189	0.976231822
Full 3D FISH Protocol	Live	No Protocol	No Label	0.17467625	0.906083387	2.605849019	0.973105392
Full 3D FISH Protocol	Live	No Protocol	No Label	0.17847726	0.925800046	2.62500502	0.980258841
Full 3D FISH Protocol	Live	No Protocol	No Label	0.1879196	0.9747795	2.669431043	0.996848905
Full 3D FISH Protocol	Live	No Protocol	No Label	0.176324	0.914630621	2.614242359	0.976239727
Full 3D FISH Protocol	Live	No Protocol	No Label	0.19139336	0.992798642	2.684641144	1.002528832
Full 3D FISH Protocol	Live	No Protocol	No Label	0.19474171	1.010167256	2.698730776	1.00779034
Full 3D FISH Protocol	Live	No Protocol	No Label	0.19807178	1.027441047	2.712193809	1.012817857
Full 3D FISH Protocol	Live	No Protocol	No Label	0.1902574	0.986906173	2.679733977	1.000696342
Full 3D FISH Protocol	Live	No Protocol	No Label	0.18840095	0.977276366	2.671574906	0.99764949
Full 3D FISH Protocol	Live	No Protocol	No Label	0.17598085	0.912850628	2.612505638	0.975591181
Full 3D FISH Protocol	Live	No Protocol	No Label	0.18486732	0.958946665	2.655564133	0.991670568
Full 3D FISH Protocol	Live	No Protocol	No Label	0.23360465	1.211757709	2.824592681	1.054791106
Full 3D FISH Protocol	Live	No Protocol	No Label	0.2451767	1.271784428	2.850574243	1.064493432
Full 3D FISH Protocol	Live	No Protocol	No Label	0.22788882	1.182108465	2.810030615	1.049353175
Full 3D FISH Protocol	Live	No Protocol	No Label	0.17861201	0.926499023	2.62567077	0.980507453
Full 3D FISH Protocol	Live	No Protocol	No Label	0.21427204	1.11147529	2.770178824	1.034471272
Full 3D FISH Protocol	Live	No Protocol	No Label	0.2093842	1.08612101	2.753955648	1.028413032
Full 3D FISH Protocol	Live	No Protocol	No Label	0.19778286	1.025942357	2.711047264	1.012389702
Full 3D FISH Protocol	Live	No Protocol	No Label	0.21381293	1.109093788	2.768699938	1.03391901
Full 3D FISH Protocol	Live	No Protocol	No Label	0.19403738	1.006513744	2.695813278	1.006700855
Full 3D FISH Protocol	Live	No Protocol	No Label	0.17235099	0.894021762	2.593773989	0.968596199
Full 3D FISH Protocol	Live	No Protocol	No Label	0.21991405	1.140741613	2.787614651	1.040982355
Full 3D FISH Protocol	Live	No Protocol	No Label	0.20784384	1.07813083	2.748620663	1.026420782
Full 3D FISH Protocol	Live	No Protocol	No Label	0.18942259	0.982575833	2.676086452	0.999334242
Full 3D FISH Protocol	Live	No Protocol	No Label	0.17828898	0.924823397	2.624073264	0.979910894
Full 3D FISH Protocol	Live	No Protocol	No Label	0.20687315	1.073095652	2.74520292	1.02514449
Full 3D FISH Protocol	Live	No Protocol	No Label	0.19191645	0.995512023	2.686879086	1.003364549
Full 3D FISH Protocol	Live	No Protocol	No Label	0.15953365	0.827535454	2.522523091	0.941988889
Full 3D FISH Protocol	Live	No Protocol	No Label	0.19967589	1.035761912	2.718485745	1.015167462
Full 3D FISH Protocol	Live	No Protocol	No Label	0.19055775	0.988464153	2.681037732	1.001183205
Full 3D FISH Protocol	Live	No Protocol	No Label	0.185736	0.963452696	2.659558645	0.993162243
Full 3D FISH Protocol	Live	No Protocol	No Label	0.21496509	1.11507029	2.772393902	1.035298451
Full 3D FISH Protocol	Live	No Protocol	No Label	0.23511377	1.219585839	2.828239162	1.056152816
Full 3D FISH Protocol	Live	No Protocol	No Label	0.19012123	0.98619983	2.679141401	1.000475056
Full 3D FISH Protocol	Live	No Protocol	No Label	0.22916435	1.188724915	2.813385549	1.050606013
Full 3D FISH Protocol	Live	No Protocol	No Label	0.14873917	0.771542158	2.456863654	0.917469604
Full 3D FISH Protocol	Live	No Protocol	No Label	0.19448733	1.008847732	2.697679908	1.007397913
Full 3D FISH Protocol	Live	No Protocol	No Label	0.16728364	0.867736324	2.566537522	0.958425251
Full 3D FISH Protocol	Live	No Protocol	No Label	0.19583406	1.015833511	2.70320705	1.009461921
Full 3D FISH Protocol	PFA	No Protocol	No Label	0.1512621	0.763815916	2.472628286	0.915290256
Full 3D FISH Protocol	PFA	No Protocol	No Label	0.18413633	0.92981824	2.652173149	0.981752193
Full 3D FISH Protocol	PFA	No Protocol	No Label	0.17873758	0.902556611	2.626290339	0.972171179
Full 3D FISH Protocol	PFA	No Protocol	No Label	0.19756484	0.997627094	2.710179383	1.0032243
Full 3D FISH Protocol	PFA	No Protocol	No Label	0.20003435	1.010097178	2.719874735	1.006813219
Full 3D FISH Protocol	PFA	No Protocol	No Label	0.15923108	0.804056226	2.520749194	0.933103123
Full 3D FISH Protocol	PFA	No Protocol	No Label	0.18807027	0.949683137	2.670103362	0.988389401
Full 3D FISH Protocol	PFA	No Protocol	No Label	0.17390078	0.878132616	2.601851921	0.963124836
Full 3D FISH Protocol	PFA	No Protocol	No Label	0.17410265	0.879151983	2.602895332	0.963511074
Full 3D FISH Protocol	PFA	No Protocol	No Label	0.17436029	0.880452966	2.604224051	0.964002924
Full 3D FISH Protocol	PFA	No Protocol	No Label	0.20334816	1.026830654	2.732423682	1.011458449
Full 3D FISH Protocol	PFA	No Protocol	No Label	0.17635965	0.890548972	2.614422449	0.967778055
Full 3D FISH Protocol	PFA	No Protocol	No Label	0.17527671	0.885080538	2.608923406	0.96574248
Full 3D FISH Protocol	PFA	No Protocol	No Label	0.14756979	0.745171159	2.449476571	0.90672021
Full 3D FISH Protocol	PFA	No Protocol	No Label	0.16285127	0.822336805	2.541704326	0.940860063
Full 3D FISH Protocol	PFA	No Protocol	No Label	0.16431212	0.82971354	2.549990865	0.943927482
Full 3D FISH Protocol	PFA	No Protocol	No Label	0.14189814	0.716531489	2.412977329	0.893209323
Full 3D FISH Protocol	PFA	No Protocol	No Label	0.15469606	0.781156104	2.49368707	0.923085564
Full 3D FISH Protocol	PFA	No Protocol	No Label	0.17815278	0.899603594	2.623398124	0.971100571
Full 3D FISH Protocol	PFA	No Protocol	No Label	0.19979917	1.008909608	2.71896414	1.006476144
Full 3D FISH Protocol	PFA	No Protocol	No Label	0.19699691	0.994759264	2.707907696	1.002383392
Full 3D FISH Protocol	PFA	No Protocol	No Label	0.192756	0.973344286	2.690442381	0.995918274
Full 3D FISH Protocol	PFA	No Protocol	No Label	0.1898659	0.958750383	2.678027761	0.991322767
Full 3D FISH Protocol	PFA	No Protocol	No Label	0.17831011	0.900398051	2.62417792	0.971389228
Full 3D FISH Protocol	PFA	No Protocol	No Label	0.19434188	0.981352375	2.697077602	0.998374427
Full 3D FISH Protocol	PFA	No Protocol	No Label	0.15807056	0.798196042	2.513908038	0.930570739
Full 3D FISH Protocol	PFA	No Protocol	No Label	0.13956594	0.704754769	2.397670108	0.887543065
Full 3D FISH Protocol	PFA	No Protocol	No Label	0.1865375	0.941943233	2.663210355	0.985837824
Full 3D FISH Protocol	PFA	No Protocol	No Label	0.19077699	0.96335104	2.681986549	0.992788188
Full 3D FISH Protocol	PFA	No Protocol	No Label	0.20890135	1.054872146	2.752294942	1.018814173
Full 3D FISH Protocol	PFA	No Protocol	No Label	0.16495414	0.832955496	2.553601216	0.945263922
Full 3D FISH Protocol	PFA	No Protocol	No Label	0.19580959	0.988763751	2.70310742	1.000606479
Full 3D FISH Protocol	PFA	No Protocol	No Label	0.1975004	0.997301697	2.709922419	1.00312918
Full 3D FISH Protocol	PFA	No Protocol	No Label	0.14330238	0.723622366	2.42211321	0.896591143
Full 3D FISH Protocol	PFA	No Protocol	No Label	0.14101975	0.712095955	2.407231315	0.891082327
Full 3D FISH Protocol	PFA	No Protocol	No Label	0.1994328	1.00705958	2.717540269	1.005949072
Full 3D FISH Protocol	PFA	No Protocol	No Label	0.19572599	0.988341603	2.702766819	1.000480399
Full 3D FISH Protocol	PFA	No Protocol	No Label	0.19727714	0.996174319	2.70903057	1.002799045
Full 3D FISH Protocol	PFA	No Protocol	No Label	0.27850515	1.40634479	2.904149512	1.075026022
Full 3D FISH Protocol	PFA	No Protocol	No Label	0.17427272	0.880010771	2.6037728	0.963835885
Full 3D FISH Protocol	PFA	No Protocol	No Label	0.19254968	0.972302449	2.689569956	0.99559533
Full 3D FISH Protocol	PFA	No Protocol	No Label	0.18420929	0.93018666	2.65251282	0.981877928
Full 3D FISH Protocol	PFA	No Protocol	No Label	0.21992086	1.110516469	2.787634886	1.031895924
Full 3D FISH Protocol	PFA	No Protocol	No Label	0.19970891	1.00845383	2.718613953	1.006346516
Full 3D FISH Protocol	PFA	No Protocol	No Label	0.2082932	1.05180122	2.750188188	1.018034318
Full 3D FISH Protocol	PFA	No Protocol	No Label	0.15055771	0.760259015	2.46825116	0.91366998
Full 3D FISH Protocol	PFA	No Protocol	No Label	0.20447995	1.032545762	2.736590164	1.013000752
Full 3D FISH Protocol	PFA	No Protocol	No Label	0.22119127	1.116931555	2.791376395	1.033280914
Full 3D FISH Protocol	PFA	No Protocol	No Label	0.15690488	0.792309803	2.506977611	0.92800531
Full 3D FISH Protocol	PFA	No Protocol	No Label	0.1794726	0.906268182	2.629900983	0.973507728
Full 3D FISH Protocol	PFA	No Protocol	No Label	0.14492914	0.731836883	2.432617124	0.900479366
Full 3D FISH Protocol	PFA	No Protocol	No Label	0.16234952	0.819803159	2.538835456	0.939798096
Full 3D FISH Protocol	PFA	No Protocol	No Label	0.13865031	0.700131186	2.391616662	0.885302267
Full 3D FISH Protocol	PFA	No Protocol	No Label	0.14939523	0.754388935	2.460986106	0.910980682
Full 3D FISH Protocol	PFA	No Protocol	No Label	0.1444914	0.729626463	2.429799259	0.899436279
Full 3D FISH Protocol	PFA	No Protocol	No Label	0.18479767	0.933157755	2.655242201	0.98288826
Full 3D FISH Protocol	PFA	No Protocol	No Label	0.19097431	0.964347431	2.682838441	0.993103532
Full 3D FISH Protocol	PFA	No Protocol	No Label	0.18358725	0.927045595	2.649608215	0.980802733
Full 3D FISH Protocol	PFA	No Protocol	No Label	0.18419515	0.930115258	2.652447011	0.981853568
Full 3D FISH Protocol	PFA	No Protocol	No Label	0.15102956	0.762641678	2.471185379	0.914756137
Full 3D FISH Protocol	PFA	No Protocol	No Label	0.15062703	0.760609055	2.468682765	0.913829747
Full 3D FISH Protocol	PFA	No Protocol	No Label	0.16006453	0.80826483	2.525625714	0.934908259
Full 3D FISH Protocol	PFA	No Protocol	No Label	0.23226595	1.172854465	2.821289807	1.044353931
Full 3D FISH Protocol	PFA	No Protocol	No Label	0.20030296	1.011453556	2.720911507	1.007196999
Full 3D FISH Protocol	PFA	No Protocol	No Label	0.19140324	0.966513364	2.68468354	0.99378653
Full 3D FISH Protocol	PFA	No Protocol	No Label	0.21103689	1.065655808	2.759560153	1.021503529
Full 3D FISH Protocol	PFA	No Protocol	No Label	0.16815504	0.84911882	2.571310047	0.951819181
Full 3D FISH Protocol	PFA	No Protocol	No Label	0.14707772	0.742686393	2.446353397	0.905564108
Full 3D FISH Protocol	PFA	No Protocol	No Label	0.17748013	0.896206968	2.620050095	0.969861235
Full 3D FISH Protocol	PFA	No Protocol	No Label	0.17553338	0.886376623	2.610232064	0.966226904
Full 3D FISH Protocol	PFA	No Protocol	No Label	0.17939241	0.905863253	2.629508392	0.973362403
Full 3D FISH Protocol	PFA	No Protocol	No Label	0.15584306	0.786948017	2.500614168	0.925649761
Full 3D FISH Protocol	PFA	No Protocol	No Label	0.16082373	0.812098501	2.530040856	0.936542608
Full 3D FISH Protocol	PFA	No Protocol	No Label	0.17232054	0.870153007	2.593614082	0.960075443
Full 3D FISH Protocol	PFA	No Protocol	No Label	0.16491966	0.832781385	2.553407812	0.94519233
Full 3D FISH Protocol	PFA	No Protocol	No Label	0.15843982	0.800060665	2.516091178	0.93137887
Full 3D FISH Protocol	PFA	No Protocol	No Label	0.15356852	0.775462457	2.48682463	0.920545302
Full 3D FISH Protocol	PFA	No Protocol	No Label	0.15961172	0.805978313	2.52298014	0.93392895
Full 3D FISH Protocol	PFA	No Protocol	No Label	0.15508746	0.783132525	2.496057006	0.923962841
Full 3D FISH Protocol	PFA	No Protocol	No Label	0.16247565	0.820440067	2.53955772	0.940065456
Full 3D FISH Protocol	PFA	No Protocol	No Label	0.18554838	0.936948554	2.658699134	0.98416791
Full 3D FISH Protocol	PFA	No Protocol	No Label	0.19331963	0.976190402	2.692814886	0.996796502
Full 3D FISH Protocol	PFA	No Protocol	No Label	0.23188831	1.170947527	2.82034635	1.044004692
Full 3D FISH Protocol	PFA	No Protocol	No Label	0.19882964	1.004013852	2.715181983	1.005076107
Full 3D FISH Protocol	PFA	No Protocol	No Label	0.17515536	0.884467767	2.608303542	0.965513025
Full 3D FISH Protocol	PFA	No Protocol	No Label	0.18013628	0.909619513	2.633137708	0.974705863
Full 3D FISH Protocol	PFA	No Protocol	No Label	0.15785027	0.797083662	2.512602818	0.930087587
Full 3D FISH Protocol	PFA	No Protocol	No Label	0.20525637	1.036466387	2.739413625	1.014045909
Full 3D FISH Protocol	PFA	No Protocol	No Label	0.16118754	0.813935603	2.532147425	0.937322394
Full 3D FISH Protocol	PFA	No Protocol	No Label	0.22492716	1.135796374	2.801999999	1.037213443
Full 3D FISH Protocol	PFA	No Protocol	No Label	0.1624001	0.820058568	2.539125182	0.939905344
Full 3D FISH Protocol	PFA	No Protocol	No Label	0.16417603	0.829026337	2.549223096	0.943643278
Full 3D FISH Protocol	PFA	No Protocol	No Label	0.17107347	0.863855779	2.587025821	0.957636673
Full 3D FISH Protocol	PFA	No Protocol	No Label	0.16407484	0.828515366	2.548651659	0.94343175
Full 3D FISH Protocol	PFA	No Protocol	No Label	0.15936169	0.804715757	2.521515426	0.933386758
Full 3D FISH Protocol	PFA	No Protocol	No Label	0.17141755	0.865593252	2.58885125	0.95831239
Full 3D FISH Protocol	PFA	No Protocol	No Label	0.20301467	1.025146657	2.731184468	1.010999731
Full 3D FISH Protocol	PFA	No Protocol	No Label	0.1718407	0.867729998	2.59108817	0.959140429
Full 3D FISH Protocol	PFA	No Protocol	No Label	0.15200447	0.767564601	2.477220611	0.916990192
Full 3D FISH Protocol	PFA	No Protocol	No Label	0.17211984	0.897512419	2.592558967	0.972766157
Full 3D FISH Protocol	PFA	No Protocol	No Label	0.1424786	0.74294929	2.416761317	0.906804299
Full 3D FISH Protocol	PFA	No Protocol	No Label	0.14449881	0.753483599	2.429847012	0.911714244
Full 3D FISH Protocol	PFA	No Protocol	No Label	0.14764139	0.769870464	2.449930297	0.919249787
Full 3D FISH Protocol	PFA	No Protocol	No Label	0.14652337	0.764040591	2.44282466	0.916583648
Full 3D FISH Protocol	PFA	No Protocol	No Label	0.13509135	0.704428754	2.367868567	0.888459022
Full 3D FISH Protocol	PFA	No Protocol	No Label	0.13901055	0.724865274	2.394001156	0.898264353
Full 3D FISH Protocol	PFA	No Protocol	No Label	0.14999697	0.782153547	2.464753121	0.924811528
Full 3D FISH Protocol	PFA	No Protocol	No Label	0.12996915	0.677719235	2.33313661	0.875427083
Full 3D FISH Protocol	PFA	No Protocol	No Label	0.13675724	0.713115474	2.379026769	0.892645743
Full 3D FISH Protocol	PFA	No Protocol	No Label	0.15412197	0.803663204	2.490199527	0.934359393
Full 3D FISH Protocol	PFA	No Protocol	No Label	0.11454732	0.597302683	2.225477834	0.835031931
Full 3D FISH Protocol	PFA	No Protocol	No Label	0.17852752	0.930925025	2.625253443	0.985033604
Full 3D FISH Protocol	PFA	No Protocol	No Label	0.17031059	0.888078153	2.582957819	0.969163665
Full 3D FISH Protocol	PFA	No Protocol	No Label	0.16273206	0.848560194	2.541023763	0.953429392
Full 3D FISH Protocol	PFA	No Protocol	No Label	0.15461117	0.806214119	2.493172224	0.935474793
Full 3D FISH Protocol	PFA	No Protocol	No Label	0.16536215	0.862274699	2.55588557	0.95900576
Full 3D FISH Protocol	PFA	No Protocol	No Label	0.16856444	0.87897292	2.573539634	0.965629824
Full 3D FISH Protocol	PFA	No Protocol	No Label	0.16710189	0.871346508	2.56553751	0.962627309
Full 3D FISH Protocol	PFA	No Protocol	No Label	0.17673092	0.921556722	2.616294161	0.98167195
Full 3D FISH Protocol	PFA	No Protocol	No Label	0.14719109	0.767522392	2.447073722	0.918177958
Full 3D FISH Protocol	PFA	No Protocol	No Label	0.14493367	0.75575116	2.432646251	0.91276456
Full 3D FISH Protocol	PFA	No Protocol	No Label	0.15585479	0.812698929	2.500684725	0.938293593
Full 3D FISH Protocol	PFA	No Protocol	No Label	0.14947775	0.779446094	2.461503501	0.923592223
Full 3D FISH Protocol	PFA	No Protocol	No Label	0.16265003	0.848132452	2.540555079	0.953253535
Full 3D FISH Protocol	PFA	No Protocol	No Label	0.1275132	0.664912776	2.316278904	0.869101824
Full 3D FISH Protocol	PFA	No Protocol	No Label	0.1627202	0.848498351	2.540956019	0.953403974
Full 3D FISH Protocol	PFA	No Protocol	No Label	0.16039889	0.836393967	2.527573371	0.948382608
Full 3D FISH Protocol	PFA	No Protocol	No Label	0.17637925	0.919722952	2.614521433	0.981006796
Full 3D FISH Protocol	PFA	No Protocol	No Label	0.15252624	0.79534233	2.480435355	0.930695732
Full 3D FISH Protocol	PFA	No Protocol	No Label	0.16797757	0.875912708	2.570341034	0.964429662
Full 3D FISH Protocol	PFA	No Protocol	No Label	0.23451844	1.222887567	2.826810313	1.060660698
Full 3D FISH Protocol	PFA	No Protocol	No Label	0.15073766	0.786015847	2.469371195	0.926544297
Full 3D FISH Protocol	PFA	No Protocol	No Label	0.1457439	0.759976074	2.437844765	0.914715118
Full 3D FISH Protocol	PFA	No Protocol	No Label	0.15870415	0.827556809	2.517650298	0.944659325
Full 3D FISH Protocol	PFA	No Protocol	No Label	0.16602206	0.865715775	2.559563621	0.960385819
Full 3D FISH Protocol	PFA	No Protocol	No Label	0.14777729	0.77057911	2.450790981	0.919572729
Full 3D FISH Protocol	PFA	No Protocol	No Label	0.14456633	0.75383568	2.43028206	0.91187748
Full 3D FISH Protocol	PFA	No Protocol	No Label	0.11313499	0.589938142	2.215423286	0.831259317
Full 3D FISH Protocol	PFA	No Protocol	No Label	0.08791212	0.458414437	2.029564756	0.76152247
Full 3D FISH Protocol	PFA	No Protocol	No Label	0.113392346	0.591280115	2.217257748	0.831947633
Full 3D FISH Protocol	PFA	No Protocol	No Label	0.13976796	0.72881476	2.399002455	0.900140914
Full 3D FISH Protocol	PFA	No Protocol	No Label	0.14119495	0.736255746	2.408379275	0.903659234
Full 3D FISH Protocol	PFA	No Protocol	No Label	0.15263726	0.79592124	2.481117984	0.930951865
Full 3D FISH Protocol	PFA	No Protocol	No Label	0.1471144	0.767122495	2.446586502	0.917995146
Full 3D FISH Protocol	PFA	No Protocol	No Label	0.11793278	0.614956037	2.249453031	0.844027776
Full 3D FISH Protocol	PFA	No Protocol	No Label	0.15001881	0.782267431	2.464889587	0.924862732
Full 3D FISH Protocol	PFA	No Protocol	No Label	0.18682417	0.974187594	2.664508561	0.9997627
Full 3D FISH Protocol	PFA	No Protocol	No Label	0.1799602	0.938395681	2.632281149	0.987670502
Full 3D FISH Protocol	PFA	No Protocol	No Label	0.19192445	1.000782812	2.686913207	1.008169251
Full 3D FISH Protocol	PFA	No Protocol	No Label	0.16827385	0.877457649	2.571957919	0.965036341
Full 3D FISH Protocol	PFA	No Protocol	No Label	0.19370352	1.010059705	2.694421763	1.010986572
Full 3D FISH Protocol	PFA	No Protocol	No Label	0.17793967	0.927859704	2.622339866	0.983940387
Full 3D FISH Protocol	PFA	No Protocol	No Label	0.2275479	1.186539949	2.809123443	1.054024325
Full 3D FISH Protocol	PFA	No Protocol	No Label	0.1978846	1.031861789	2.711451472	1.017376368
Full 3D FISH Protocol	PFA	No Protocol	No Label	0.1815957	0.946923934	2.640176764	0.990633052
Full 3D FISH Protocol	PFA	No Protocol	No Label	0.2007508	1.046807481	2.722632345	1.021571596
Full 3D FISH Protocol	PFA	No Protocol	No Label	0.17653999	0.920561125	2.615332477	0.981311111
Full 3D FISH Protocol	PFA	No Protocol	No Label	0.18778427	0.979193999	2.668826197	1.00138274
Full 3D FISH Protocol	PFA	No Protocol	No Label	0.1290288	0.672815815	2.326696672	0.873010723
Full 3D FISH Protocol	PFA	No Protocol	No Label	0.14102298	0.735359015	2.407252487	0.903236447
Full 3D FISH Protocol	PFA	No Protocol	No Label	0.14666922	0.76480112	2.443754121	0.916932395
Full 3D FISH Protocol	PFA	No Protocol	No Label	0.14115095	0.736026309	2.408091062	0.903551093
Full 3D FISH Protocol	PFA	No Protocol	No Label	0.13632393	0.710855996	2.376131398	0.891559358
Full 3D FISH Protocol	PFA	No Protocol	No Label	0.15947334	0.831567722	2.522169831	0.94635512
Full 3D FISH Protocol	PFA	No Protocol	No Label	0.17181714	0.895934002	2.590963856	0.972167647
Full 3D FISH Protocol	PFA	No Protocol	No Label	0.14512157	0.756730958	2.433853819	0.913217657
Full 3D FISH Protocol	PFA	No Protocol	No Label	0.14464973	0.754270566	2.430819217	0.912079029
Full 3D FISH Protocol	PFA	No Protocol	No Label	0.13609344	0.709654114	2.374589253	0.890980722
Full 3D FISH Protocol	PFA	No Protocol	No Label	0.12616186	0.657866265	2.306951968	0.865602221
Full 3D FISH Protocol	PFA	No Protocol	No Label	0.15633932	0.815225492	2.503594175	0.939385261
Full 3D FISH Protocol	PFA	No Protocol	No Label	0.12381654	0.645636682	2.290683432	0.859498027
Full 3D FISH Protocol	PFA	No Protocol	No Label	0.11891933	0.620100365	2.256405767	0.846636545
Full 3D FISH Protocol	PFA	No Protocol	No Label	0.1324979	0.690905306	2.350359386	0.881889321
Full 3D FISH Protocol	PFA	No Protocol	No Label	0.12744467	0.664555429	2.315806763	0.86892467
Full 3D FISH Protocol	PFA	No Protocol	No Label	0.1399786	0.729913135	2.400390383	0.900661685
Full 3D FISH Protocol	PFA	No Protocol	No Label	0.13928507	0.726296749	2.395815768	0.898945222
Full 3D FISH Protocol	PFA	No Protocol	No Label	0.13388932	0.698160813	2.359773561	0.885421657
Full 3D FISH Protocol	PFA	No Protocol	No Label	0.16337281	0.851901361	2.544674067	0.954799039
Full 3D FISH Protocol	PFA	No Protocol	No Label	0.14344619	0.747994752	2.423045278	0.909162133
Full 3D FISH Protocol	PFA	No Protocol	No Label	0.10882532	0.56746553	2.184547836	0.819674395
Full 3D FISH Protocol	PFA	No Protocol	No Label	0.14175822	0.739192896	2.412063627	0.905041657
Full 3D FISH Protocol	PFA	No Protocol	No Label	0.15079258	0.786302226	2.469712778	0.926672464
Full 3D FISH Protocol	PFA	No Protocol	No Label	0.16293201	0.849602826	2.542164895	0.953857561
Full 3D FISH Protocol	PFA	No Protocol	No Label	0.12505087	0.652073049	2.299258009	0.862715334
Full 3D FISH Protocol	PFA	No Protocol	No Label	0.15100825	0.787426829	2.471053047	0.927175353
Full 3D FISH Protocol	PFA	No Protocol	No Label	0.15808669	0.824337087	2.514003525	0.943291002
Full 3D FISH Protocol	PFA	No Protocol	No Label	0.14498036	0.755994624	2.432946423	0.912877188
Full 3D FISH Protocol	PFA	No Protocol	No Label	0.13970691	0.728496417	2.398599948	0.899989887
Full 3D FISH Protocol	PFA	No Protocol	No Label	0.17791167	0.927713699	2.622200654	0.983888152
Full 3D FISH Protocol	PFA	No Protocol	No Label	0.17090763	0.891191396	2.58614392	0.970359137
Full 3D FISH Protocol	PFA	No Protocol	No Label	0.17361352	0.905301157	2.600363653	0.975694589
Full 3D FISH Protocol	PFA	No Protocol	No Label	0.15996157	0.834113579	2.525024964	0.947426408
Full 3D FISH Protocol	PFA	No Protocol	No Label	0.17222631	0.898067603	2.593118947	0.972976269
Full 3D FISH Protocol	PFA	No Protocol	No Label	0.13318099	0.690838523	2.354986829	0.879425617
Full 3D FISH Protocol	PFA	No Protocol	No Label	0.16514236	0.856629043	2.554655991	0.953988317
Full 3D FISH Protocol	PFA	No Protocol	No Label	0.15609042	0.809674678	2.502100845	0.934362584
Full 3D FISH Protocol	PFA	No Protocol	No Label	0.17986678	0.933007785	2.631826061	0.982806031
Full 3D FISH Protocol	PFA	No Protocol	No Label	0.16260208	0.843452063	2.54028097	0.948620235
Full 3D FISH Protocol	PFA	No Protocol	No Label	0.13501917	0.700373559	2.367383491	0.884054918
Full 3D FISH Protocol	PFA	No Protocol	No Label	0.117244594	0.608172999	2.244593919	0.838201457
Full 3D FISH Protocol	PFA	No Protocol	No Label	0.11676377	0.605678861	2.24119453	0.836932019
Full 3D FISH Protocol	PFA	No Protocol	No Label	0.103196256	0.53530124	2.143750823	0.800543496
Full 3D FISH Protocol	PFA	No Protocol	No Label	0.17321742	0.898516121	2.598304762	0.970288131
Full 3D FISH Protocol	PFA	No Protocol	No Label	0.19481562	1.010550643	2.699035505	1.007904136
Full 3D FISH Protocol	PFA	No Protocol	No Label	0.15142296	0.785463556	2.473625194	0.923728887
Full 3D FISH Protocol	PFA	No Protocol	No Label	0.13236187	0.68658957	2.34943658	0.877352981
Full 3D FISH Protocol	PFA	No Protocol	No Label	0.17022152	0.882975741	2.582481001	0.964379044
Full 3D FISH Protocol	PFA	No Protocol	No Label	0.15003212	0.778248969	2.464972746	0.920497793
Full 3D FISH Protocol	PFA	No Protocol	No Label	0.1636896	0.849093263	2.546471783	0.950932078
Full 3D FISH Protocol	PFA	No Protocol	No Label	0.15646486	0.811616979	2.504346385	0.935201139
Full 3D FISH Protocol	PFA	No Protocol	No Label	0.13619335	0.706464284	2.375257894	0.886995466
Full 3D FISH Protocol	PFA	No Protocol	No Label	0.15868206	0.823118073	2.51752012	0.940120623
Full 3D FISH Protocol	PFA	No Protocol	No Label	0.14162633	0.734646323	2.411201808	0.900418045
Full 3D FISH Protocol	PFA	No Protocol	No Label	0.15303177	0.7938088	2.483539737	0.927431287
Full 3D FISH Protocol	PFA	No Protocol	No Label	0.16526172	0.857248189	2.555324013	0.954237777
Full 3D FISH Protocol	PFA	No Protocol	No Label	0.14578027	0.756193706	2.438077593	0.910454303
Full 3D FISH Protocol	PFA	No Protocol	No Label	0.14889163	0.772333001	2.457823079	0.917827884
Full 3D FISH Protocol	PFA	No Protocol	No Label	0.13742301	0.712842795	2.383465662	0.890060502
Full 3D FISH Protocol	PFA	No Protocol	No Label	0.11733906	0.608663014	2.24526136	0.838450701
Full 3D FISH Protocol	PFA	No Protocol	No Label	0.10805299	0.560494166	2.178982881	0.813700247
Full 3D FISH Protocol	PFA	No Protocol	No Label	0.1301249	0.674985924	2.334201451	0.871663708
Full 3D FISH Protocol	PFA	No Protocol	No Label	0.20791407	1.078495129	2.748866259	1.026512495
Full 3D FISH Protocol	PFA	No Protocol	No Label	0.11826845	0.613483961	2.251820406	0.840900053
Full 3D FISH Protocol	PFA	No Protocol	No Label	0.21639802	1.122503207	2.776907944	1.036984136
Full 3D FISH Protocol	PFA	No Protocol	No Label	0.2105103	1.091962334	2.757787752	1.029844059
Full 3D FISH Protocol	PFA	No Protocol	No Label	0.2283297	1.184395405	2.811197204	1.049788816
Full 3D FISH Protocol	PFA	No Protocol	No Label	0.1669202	0.865851082	2.564536247	0.957677913
Full 3D FISH Protocol	PFA	No Protocol	No Label	0.13794501	0.715550522	2.386937576	0.891357023
Full 3D FISH Protocol	PFA	No Protocol	No Label	0.16066118	0.833384196	2.529097717	0.944444059
Full 3D FISH Protocol	PFA	No Protocol	No Label	0.13739815	0.712713841	2.383300128	0.889998687
Full 3D FISH Protocol	PFA	No Protocol	No Label	0.13006736	0.674687452	2.333808119	0.871516825
Full 3D FISH Protocol	PFA	No Protocol	No Label	0.14959843	0.775999325	2.462259698	0.919484656
Full 3D FISH Protocol	PFA	No Protocol	No Label	0.10116244	0.524751397	2.128866684	0.794985294
Full 3D FISH Protocol	PFA	No Protocol	No Label	0.14851385	0.770373375	2.455444158	0.91693952
Full 3D FISH Protocol	PFA	No Protocol	No Label	0.13792332	0.715438011	2.386793461	0.891303207
Full 3D FISH Protocol	PFA	No Protocol	No Label	0.18028753	0.935190306	2.633872226	0.983570132
Full 3D FISH Protocol	PFA	No Protocol	No Label	0.12947801	0.671630367	2.32977538	0.870010875
Full 3D FISH Protocol	PFA	No Protocol	No Label	0.13891149	0.720563862	2.393345828	0.893750065
Full 3D FISH Protocol	PFA	No Protocol	No Label	0.1930931	1.00161556	2.691863246	1.00522579
Full 3D FISH Protocol	PFA	No Protocol	No Label	0.14643313	0.759580231	2.442249212	0.912012116
Full 3D FISH Protocol	PFA	No Protocol	No Label	0.14222457	0.737749523	2.415106607	0.901876219
Full 3D FISH Protocol	PFA	No Protocol	No Label	0.15095854	0.783054509	2.470744286	0.922653066
Full 3D FISH Protocol	PFA	No Protocol	No Label	0.1532654	0.795020689	2.48497097	0.927965754
Full 3D FISH Protocol	PFA	No Protocol	No Label	0.14174898	0.735282535	2.412003267	0.900717335
Full 3D FISH Protocol	PFA	No Protocol	No Label	0.13995408	0.725972001	2.400228885	0.896320413
Full 3D FISH Protocol	PFA	No Protocol	No Label	0.14803524	0.767890721	2.452422805	0.915811253
Full 3D FISH Protocol	PFA	No Protocol	No Label	0.15530957	0.80562424	2.497399064	0.932606792
Full 3D FISH Protocol	PFA	No Protocol	No Label	0.12958393	0.672179796	2.330500699	0.870281731
Full 3D FISH Protocol	PFA	No Protocol	No Label	0.16890867	0.876165705	2.575408032	0.961737777
Full 3D FISH Protocol	PFA	No Protocol	No Label	0.14291486	0.741330206	2.419598286	0.903553553
Full 3D FISH Protocol	PFA	No Protocol	No Label	0.15841863	0.821751605	2.515966059	0.939540288
Full 3D FISH Protocol	PFA	No Protocol	No Label	0.15900747	0.824806045	2.519435626	0.940835933
Full 3D FISH Protocol	PFA	No Protocol	No Label	0.16109939	0.835657285	2.531637558	0.945392515
Full 3D FISH Protocol	PFA	No Protocol	No Label	0.15449223	0.801384521	2.492450371	0.930758796
Full 3D FISH Protocol	PFA	No Protocol	No Label	0.1417427	0.735249959	2.411962241	0.900702015
Full 3D FISH Protocol	PFA	No Protocol	No Label	0.14507245	0.752522091	2.433538257	0.908759173
Full 3D FISH Protocol	PFA	No Protocol	No Label	0.14227036	0.737987045	2.415405025	0.901987658
Full 3D FISH Protocol	PFA	No Protocol	No Label	0.13081707	0.67857636	2.338927391	0.873428521
Full 3D FISH Protocol	PFA	No Protocol	No Label	0.1380628	0.716161524	2.387719981	0.891649198
Full 3D FISH Protocol	PFA	No Protocol	No Label	0.102299415	0.530649132	2.13719746	0.798096266
Full 3D FISH Protocol	PFA	No Protocol	No Label	0.17834374	0.925107448	2.624344443	0.980012161
Full 3D FISH Protocol	PFA	No Protocol	No Label	0.18022999	0.934891834	2.63359293	0.983465835
Full 3D FISH Protocol	PFA	No Protocol	No Label	0.22167048	1.149852595	2.792770551	1.042907729
Full 3D FISH Protocol	PFA	No Protocol	No Label	0.17483939	0.906929629	2.606686089	0.97341798
Full 3D FISH Protocol	PFA	No Protocol	No Label	0.12763181	0.662053729	2.317095853	0.865275943
Full 3D FISH Protocol	PFA	No Protocol	No Label	0.14551942	0.75484062	2.436406717	0.909830345
Full 3D FISH Protocol	PFA	No Protocol	No Label	0.15912412	0.825411134	2.520121146	0.941091927
Full 3D FISH Protocol	PFA	No Protocol	No Label	0.16911675	0.877245061	2.576534654	0.962158493
Full 3D FISH Protocol	PFA	No Protocol	No Label	0.13209602	0.685210549	2.347631865	0.876679044
Full 3D FISH Protocol	PFA	No Protocol	No Label	0.11182469	0.580058788	2.206067256	0.823814398
Full 3D FISH Protocol	PFA	No Protocol	No Label	0.14213766	0.737298702	2.414540025	0.90166464
Full 3D FISH Protocol	PFA	No Protocol	No Label	0.11950724	0.619909832	2.260541698	0.844156856
Full 3D FISH Protocol	PFA	No Protocol	No Label	0.13376188	0.693851724	2.358913241	0.880891862
Full 3D FISH Protocol	PFA	No Protocol	No Label	0.13523206	0.701477865	2.368813812	0.884589044
Full 3D FISH Protocol	PFA	No Protocol	No Label	0.15832724	0.821277545	2.515426211	0.939338692
Full 3D FISH Protocol	PFA	No Protocol	No Label	0.14271398	0.740288198	2.418292728	0.903066016
Full 3D FISH Protocol	PFA	No Protocol	No Label	0.15330516	0.795226933	2.485214324	0.92805663
Full 3D FISH Protocol	PFA	No Protocol	No Label	0.15293914	0.793328308	2.482971673	0.927219154
Full 3D FISH Protocol	PFA	No Protocol	No Label	0.13855672	0.718723594	2.390996572	0.892872779
Full 3D FISH Protocol	PFA	No Protocol	No Label	0.15263073	0.791728519	2.481077847	0.92651194
Full 3D FISH Protocol	PFA	No Protocol	No Label	0.16307594	0.845910077	2.542985176	0.94963007
Full 3D FISH Protocol	PFA	No Protocol	No Label	0.15608346	0.809638575	2.50205905	0.934346976
Full 3D FISH Protocol	PFA	No Protocol	No Label	0.17018087	0.882764881	2.582263261	0.964297733
Full 3D FISH Protocol	PFA	No Protocol	No Label	0.16007887	0.830363628	2.525709347	0.943178736
Full 3D FISH Protocol	PFA	No Protocol	No Label	0.15925924	0.82611203	2.520914461	0.941388176
Full 3D FISH Protocol	PFA	No Protocol	No Label	0.15708868	0.814852867	2.508074252	0.936593241
Full 3D FISH Protocol	PFA	No Protocol	No Label	0.14863618	0.771007927	2.456215057	0.917227398
Full 3D FISH Protocol	PFA	No Protocol	No Label	0.13087675	0.678885933	2.33933438	0.873580504
Full 3D FISH Protocol	PFA	No Protocol	No Label	0.12843585	0.666224458	2.322626447	0.86734124
Full 3D FISH Protocol	PFA	No Protocol	No Label	0.20199859	1.047810258	2.727376297	1.018487472
Full 3D FISH Protocol	PFA	No Protocol	No Label	0.17786036	0.922600052	2.621945445	0.9791163
Full 3D FISH Protocol	PFA	No Protocol	No Label	0.18522407	0.960797204	2.657209226	0.992284897
Full 3D FISH Protocol	PFA	No Protocol	No Label	0.17075598	0.885748101	2.585336297	0.965445301
Full 3D FISH Protocol	PFA	No Protocol	No Label	0.15572043	0.80775546	2.499876186	0.933531827
Full 3D FISH Protocol	PFA	No Protocol	No Label	0.14834891	0.769517795	2.454403873	0.916551045
Full 3D FISH Protocol	Triton X-100	3D FISH	No Label	0.115842685	0.584961379	2.234672453	0.827206391
Full 3D FISH Protocol	Triton X-100	3D FISH	No Label	0.13394016	0.676346725	2.360116661	0.873641944
Full 3D FISH Protocol	Triton X-100	3D FISH	No Label	0.119632885	0.604100443	2.261424887	0.837109312
Full 3D FISH Protocol	Triton X-100	3D FISH	No Label	0.10452913	0.527832241	2.153462126	0.797144849
Full 3D FISH Protocol	Triton X-100	3D FISH	No Label	0.10651973	0.537884012	2.167905265	0.80249125
Full 3D FISH Protocol	Triton X-100	3D FISH	No Label	0.106045134	0.535487483	2.164468146	0.801218936
Full 3D FISH Protocol	Triton X-100	3D FISH	No Label	0.11209311	0.566027455	2.20798607	0.817327921
Full 3D FISH Protocol	Triton X-100	3D FISH	No Label	0.109253585	0.551688937	2.187629403	0.809792514
Full 3D FISH Protocol	Triton X-100	3D FISH	No Label	0.101904355	0.514578128	2.134305718	0.790053741
Full 3D FISH Protocol	Triton X-100	3D FISH	No Label	0.11583751	0.584935247	2.234635772	0.827192813
Full 3D FISH Protocol	Triton X-100	3D FISH	No Label	0.10401615	0.525241887	2.149728487	0.795762772
Full 3D FISH Protocol	Triton X-100	3D FISH	No Label	0.10813015	0.546016018	2.179539298	0.806797808
Full 3D FISH Protocol	Triton X-100	3D FISH	No Label	0.120857686	0.610285221	2.270020869	0.840291278
Full 3D FISH Protocol	Triton X-100	3D FISH	No Label	0.15000223	0.757454053	2.464785989	0.912387281
Full 3D FISH Protocol	Triton X-100	3D FISH	No Label	0.09505666	0.47999988	2.083654846	0.77130436
Full 3D FISH Protocol	Triton X-100	3D FISH	No Label	0.10779625	0.544329951	2.177130754	0.80590624
Full 3D FISH Protocol	Triton X-100	3D FISH	No Label	0.11277344	0.569462862	2.212844372	0.819126313
Full 3D FISH Protocol	Triton X-100	3D FISH	No Label	0.093161725	0.470431181	2.069444054	0.766043966
Full 3D FISH Protocol	Triton X-100	3D FISH	No Label	0.12581126	0.635298881	2.304526434	0.853064167
Full 3D FISH Protocol	Triton X-100	3D FISH	No Label	0.105352625	0.531990576	2.159445728	0.799359793
Full 3D FISH Protocol	Triton X-100	3D FISH	No Label	0.09068388	0.457919009	2.050718655	0.759112404
Full 3D FISH Protocol	Triton X-100	3D FISH	No Label	0.10788443	0.544775226	2.177767011	0.806141763
Full 3D FISH Protocol	Triton X-100	3D FISH	No Label	0.11567988	0.584139276	2.23351828	0.826779152
Full 3D FISH Protocol	Triton X-100	3D FISH	No Label	0.12642893	0.638417879	2.308798064	0.854645392
Full 3D FISH Protocol	Triton X-100	3D FISH	No Label	0.11836892	0.597717902	2.252528643	0.833816199
Full 3D FISH Protocol	Triton X-100	3D FISH	No Label	0.12517764	0.632099341	2.300137086	0.851439367
Full 3D FISH Protocol	Triton X-100	3D FISH	No Label	0.100322776	0.506591757	2.122697551	0.785756758
Full 3D FISH Protocol	Triton X-100	3D FISH	No Label	0.11462622	0.578818694	2.226038619	0.824010414
Full 3D FISH Protocol	Triton X-100	3D FISH	No Label	0.10640272	0.537293156	2.167058221	0.802177701
Full 3D FISH Protocol	Triton X-100	3D FISH	No Label	0.113968216	0.575496025	2.221358875	0.822278118
Full 3D FISH Protocol	Triton X-100	3D FISH	No Label	0.12424152	0.627372292	2.293638747	0.849033883
Full 3D FISH Protocol	Triton X-100	3D FISH	No Label	0.10874195	0.549105375	2.183947598	0.808429624
Full 3D FISH Protocol	Triton X-100	3D FISH	No Label	0.11833007	0.597521724	2.252254799	0.83371483
Full 3D FISH Protocol	Triton X-100	3D FISH	No Label	0.11260058	0.568589985	2.21161065	0.818669628
Full 3D FISH Protocol	Triton X-100	3D FISH	No Label	0.12956454	0.654251513	2.330367938	0.86262989
Full 3D FISH Protocol	Triton X-100	3D FISH	No Label	0.1249075	0.630735237	2.298263466	0.850745811
Full 3D FISH Protocol	Triton X-100	3D FISH	No Label	0.11193284	0.565218153	2.206840508	0.816903869
Full 3D FISH Protocol	Triton X-100	3D FISH	No Label	0.11026276	0.556784886	2.194879043	0.812476106
Full 3D FISH Protocol	Triton X-100	3D FISH	No Label	0.13164242	0.664744015	2.344548887	0.867879238
Full 3D FISH Protocol	Triton X-100	3D FISH	No Label	0.12506539	0.631532522	2.299358712	0.851151237
Full 3D FISH Protocol	Triton X-100	3D FISH	No Label	0.11704523	0.591033772	2.243184869	0.830357424
Full 3D FISH Protocol	Triton X-100	3D FISH	No Label	0.12836078	0.648172984	2.322110627	0.85957329
Full 3D FISH Protocol	Triton X-100	3D FISH	No Label	0.112547144	0.568320154	2.211229176	0.818528418
Full 3D FISH Protocol	Triton X-100	3D FISH	No Label	0.12253448	0.618752391	2.281748774	0.844632584
Full 3D FISH Protocol	Triton X-100	3D FISH	No Label	0.10933034	0.55207652	2.188181373	0.809996836
Full 3D FISH Protocol	Triton X-100	3D FISH	No Label	0.12473383	0.62985827	2.297058234	0.850299671
Full 3D FISH Protocol	Triton X-100	3D FISH	No Label	0.12519564	0.632190234	2.300261882	0.851485563
Full 3D FISH Protocol	Triton X-100	3D FISH	No Label	0.11958789	0.603873236	2.261108635	0.836992246
Full 3D FISH Protocol	Triton X-100	3D FISH	No Label	0.09767094	0.493200997	2.1031157	0.778508164
Full 3D FISH Protocol	Triton X-100	3D FISH	No Label	0.100664884	0.508319272	2.12521282	0.786687832
Full 3D FISH Protocol	Triton X-100	3D FISH	No Label	0.108291104	0.546828775	2.18069965	0.807227335
Full 3D FISH Protocol	Triton X-100	3D FISH	No Label	0.112381995	0.567486214	2.210049913	0.818091891
Full 3D FISH Protocol	Triton X-100	3D FISH	No Label	0.11776887	0.594687878	2.248296379	0.832249546
Full 3D FISH Protocol	Triton X-100	3D FISH	No Label	0.101488724	0.51247935	2.131260057	0.788926332
Full 3D FISH Protocol	Triton X-100	3D FISH	No Label	0.11971254	0.604502671	2.261984669	0.837316526
Full 3D FISH Protocol	Triton X-100	3D FISH	No Label	0.11387666	0.575033702	2.220707193	0.822036885
Full 3D FISH Protocol	Triton X-100	3D FISH	No Label	0.102751404	0.518855402	2.140502161	0.792347472
Full 3D FISH Protocol	Triton X-100	3D FISH	No Label	0.10762067	0.543443339	2.175863476	0.805437133
Full 3D FISH Protocol	Triton X-100	3D FISH	No Label	0.09616065	0.485574608	2.091892805	0.774353797
Full 3D FISH Protocol	Triton X-100	3D FISH	No Label	0.11767035	0.59419039	2.247600956	0.831992122
Full 3D FISH Protocol	Triton X-100	3D FISH	No Label	0.1051862	0.531150194	2.158237456	0.798912528
Full 3D FISH Protocol	Triton X-100	3D FISH	No Label	0.10643786	0.537470599	2.167312627	0.802271874
Full 3D FISH Protocol	Triton X-100	3D FISH	No Label	0.09949508	0.502412208	2.116601964	0.78350036
Full 3D FISH Protocol	Triton X-100	3D FISH	No Label	0.098449476	0.497132307	2.108880572	0.780642141
Full 3D FISH Protocol	Triton X-100	3D FISH	No Label	0.08155059	0.411799377	1.980076734	0.732962957
Full 3D FISH Protocol	Triton X-100	3D FISH	No Label	0.09835354	0.496647867	2.108170921	0.78037945
Full 3D FISH Protocol	Triton X-100	3D FISH	No Label	0.11219827	0.566558473	2.208737503	0.817606078
Full 3D FISH Protocol	Triton X-100	3D FISH	No Label	0.09548034	0.482139302	2.086819844	0.772475944
Full 3D FISH Protocol	Triton X-100	3D FISH	No Label	0.1001843	0.505892506	2.121678746	0.785379628
Full 3D FISH Protocol	Triton X-100	3D FISH	No Label	0.106866255	0.539633831	2.170412389	0.80341931
Full 3D FISH Protocol	Triton X-100	3D FISH	No Label	0.0920039	0.464584606	2.060715071	0.762812767
Full 3D FISH Protocol	Triton X-100	3D FISH	No Label	0.104440354	0.527383956	2.152816332	0.796905796
Full 3D FISH Protocol	Triton X-100	3D FISH	No Label	0.12673864	0.639981796	2.310937202	0.855437235
Full 3D FISH Protocol	Triton X-100	3D FISH	No Label	0.11349161	0.573089347	2.217965036	0.821021824
Full 3D FISH Protocol	Triton X-100	3D FISH	No Label	0.11064844	0.558732422	2.197645315	0.813500094
Full 3D FISH Protocol	Triton X-100	3D FISH	No Label	0.11466843	0.579031839	2.226338588	0.824121453
Full 3D FISH Protocol	Triton X-100	3D FISH	No Label	0.12245991	0.618375841	2.281228222	0.844439892
Full 3D FISH Protocol	Triton X-100	3D FISH	No Label	0.1289211	0.651002387	2.325957916	0.860997437
Full 3D FISH Protocol	Triton X-100	3D FISH	No Label	0.09725587	0.491105052	2.100036603	0.777368378
Full 3D FISH Protocol	Triton X-100	3D FISH	No Label	0.102341674	0.516786422	2.137506604	0.79123861
Full 3D FISH Protocol	Triton X-100	3D FISH	No Label	0.10974495	0.554170143	2.191161303	0.811099914
Full 3D FISH Protocol	Triton X-100	3D FISH	No Label	0.12863162	0.649540623	2.323971079	0.860261971
Full 3D FISH Protocol	Triton X-100	3D FISH	No Label	0.11962649	0.604068151	2.261379941	0.837092675
Full 3D FISH Protocol	Triton X-100	3D FISH	No Label	0.10266959	0.518442273	2.139904275	0.792126153
Full 3D FISH Protocol	Triton X-100	3D FISH	No Label	0.12412607	0.626789314	2.292836224	0.848736814
Full 3D FISH Protocol	Triton X-100	3D FISH	No Label	0.11631687	0.587355832	2.238031743	0.828449896
Full 3D FISH Protocol	Triton X-100	3D FISH	No Label	0.120559245	0.608778208	2.26792859	0.839516781
Full 3D FISH Protocol	Triton X-100	3D FISH	No Label	0.11778625	0.594775641	2.248419043	0.832294952
Full 3D FISH Protocol	Triton X-100	3D FISH	No Label	0.13165762	0.664820769	2.344652272	0.867917507
Full 3D FISH Protocol	Triton X-100	3D FISH	No Label	0.09719499	0.490797631	2.099584648	0.777201078
Full 3D FISH Protocol	Triton X-100	3D FISH	No Label	0.10736044	0.542129276	2.173984262	0.804741506
Full 3D FISH Protocol	Triton X-100	3D FISH	No Label	0.093364045	0.47145282	2.07096572	0.766607239
Full 3D FISH Protocol	Triton X-100	3D FISH	No Label	0.10120176	0.511030291	2.12915522	0.788147186
Full 3D FISH Protocol	Triton X-100	3D FISH	No Label	0.09712764	0.490457539	2.099084561	0.777015962
Full 3D FISH Protocol	Triton X-100	3D FISH	No Label	0.10866428	0.548713171	2.183388295	0.808222588
Full 3D FISH Protocol	Triton X-100	3D FISH	No Label	0.09792699	0.494493952	2.105013191	0.779210556
Full 3D FISH Protocol	Triton X-100	3D FISH	No Label	0.08867898	0.447795028	2.035440339	0.753456846
Full 3D FISH Protocol	Triton X-100	3D FISH	No Label	0.09718438	0.490744054	2.099505873	0.777171918
Full 3D FISH Protocol	Triton X-100	3D FISH	No Label	0.1050952	0.530690678	2.157576571	0.798667888
Full 3D FISH Protocol	Triton X-100	3D FISH	No Label	0.09188574	0.463987943	2.059822217	0.76248226
Full 3D FISH Protocol	Triton X-100	3D FISH	No Label	0.15979815	0.833261431	2.524070474	0.947068269
Full 3D FISH Protocol	Triton X-100	3D FISH	No Label	0.16975838	0.885198675	2.579995426	0.968052132
Full 3D FISH Protocol	Triton X-100	3D FISH	No Label	0.13955878	0.727723999	2.397622865	0.899623271
Full 3D FISH Protocol	Triton X-100	3D FISH	No Label	0.1480627	0.772067369	2.452596379	0.92025014
Full 3D FISH Protocol	Triton X-100	3D FISH	No Label	0.13584289	0.708347631	2.372911321	0.890351137
Full 3D FISH Protocol	Triton X-100	3D FISH	No Label	0.1300536	0.678159596	2.333714048	0.875643746
Full 3D FISH Protocol	Triton X-100	3D FISH	No Label	0.14356628	0.748620957	2.423823097	0.909453983
Full 3D FISH Protocol	Triton X-100	3D FISH	No Label	0.12250625	0.638804224	2.281551719	0.856071675
Full 3D FISH Protocol	Triton X-100	3D FISH	No Label	0.14251447	0.743136333	2.416994805	0.906891907
Full 3D FISH Protocol	Triton X-100	3D FISH	No Label	0.14692606	0.766140403	2.445389075	0.917545854
Full 3D FISH Protocol	Triton X-100	3D FISH	No Label	0.13925447	0.726137186	2.395613605	0.898869368
Full 3D FISH Protocol	Triton X-100	3D FISH	No Label	0.13943242	0.7270651	2.396788876	0.899310347
Full 3D FISH Protocol	Triton X-100	3D FISH	No Label	0.14231883	0.742116176	2.415720838	0.906413896
Full 3D FISH Protocol	Triton X-100	3D FISH	No Label	0.14643182	0.763563207	2.442240857	0.916364596
Full 3D FISH Protocol	Triton X-100	3D FISH	No Label	0.14236063	0.74233414	2.415993132	0.906516065
Full 3D FISH Protocol	Triton X-100	3D FISH	No Label	0.14792219	0.771334685	2.451707932	0.919916782
Full 3D FISH Protocol	Triton X-100	3D FISH	No Label	0.13504337	0.704178564	2.367546139	0.888338042
Full 3D FISH Protocol	Triton X-100	3D FISH	No Label	0.16639887	0.867680637	2.561654537	0.961170361
Full 3D FISH Protocol	Triton X-100	3D FISH	No Label	0.14412573	0.751538188	2.427440441	0.910811263
Full 3D FISH Protocol	Triton X-100	3D FISH	No Label	0.15139842	0.789461356	2.473473175	0.928083421
Full 3D FISH Protocol	Triton X-100	3D FISH	No Label	0.15186416	0.791889939	2.476354299	0.929164461
Full 3D FISH Protocol	Triton X-100	3D FISH	No Label	0.1224016	0.63825853	2.280821111	0.85579754
Full 3D FISH Protocol	Triton X-100	3D FISH	No Label	0.14593776	0.76098695	2.439085265	0.915180572
Full 3D FISH Protocol	Triton X-100	3D FISH	No Label	0.12502806	0.651954107	2.299099803	0.862655973
Full 3D FISH Protocol	Triton X-100	3D FISH	No Label	0.13074207	0.681749597	2.338415815	0.877407918
Full 3D FISH Protocol	Triton X-100	3D FISH	No Label	0.13932201	0.726489371	2.396059781	0.899036779
Full 3D FISH Protocol	Triton X-100	3D FISH	No Label	0.13038892	0.67990811	2.336005329	0.876503468
Full 3D FISH Protocol	Triton X-100	3D FISH	No Label	0.13624789	0.710459488	2.375622789	0.89136852
Full 3D FISH Protocol	Triton X-100	3D FISH	No Label	0.10811183	0.563745063	2.179407198	0.817745552
Full 3D FISH Protocol	Triton X-100	3D FISH	No Label	0.13711543	0.714983243	2.381416415	0.893542374
Full 3D FISH Protocol	Triton X-100	3D FISH	No Label	0.14434369	0.752674732	2.428846963	0.911339011
Full 3D FISH Protocol	Triton X-100	3D FISH	No Label	0.13006043	0.678195211	2.333760742	0.875661266
Full 3D FISH Protocol	Triton X-100	3D FISH	No Label	0.15319957	0.798853384	2.484567913	0.932246329
Full 3D FISH Protocol	Triton X-100	3D FISH	No Label	0.1303652	0.679784423	2.335843327	0.876442682
Full 3D FISH Protocol	Triton X-100	3D FISH	No Label	0.11582264	0.603952791	2.23453037	0.838428575
Full 3D FISH Protocol	Triton X-100	3D FISH	No Label	0.12612937	0.657696847	2.306727291	0.865517919
Full 3D FISH Protocol	Triton X-100	3D FISH	No Label	0.12463232	0.649890536	2.296353523	0.861625529
Full 3D FISH Protocol	Triton X-100	3D FISH	No Label	0.12665634	0.660444712	2.310368943	0.86688432
Full 3D FISH Protocol	Triton X-100	3D FISH	No Label	0.14624137	0.762570113	2.441025444	0.915908556
Full 3D FISH Protocol	Triton X-100	3D FISH	No Label	0.13579968	0.708122314	2.372621779	0.890242497
Full 3D FISH Protocol	Triton X-100	3D FISH	No Label	0.11939039	0.622556689	2.259720103	0.847880132
Full 3D FISH Protocol	Triton X-100	3D FISH	No Label	0.113541156	0.592056079	2.218318011	0.83234546
Full 3D FISH Protocol	Triton X-100	3D FISH	No Label	0.13750985	0.717039931	2.384043767	0.894528195
Full 3D FISH Protocol	Triton X-100	3D FISH	No Label	0.12597135	0.656872857	2.305634261	0.865107798
Full 3D FISH Protocol	Triton X-100	3D FISH	No Label	0.14524633	0.757381514	2.434654949	0.913518253
Full 3D FISH Protocol	Triton X-100	3D FISH	No Label	0.13143148	0.685344499	2.34311361	0.879170599
Full 3D FISH Protocol	Triton X-100	3D FISH	No Label	0.14292008	0.745251371	2.419632195	0.907881495
Full 3D FISH Protocol	Triton X-100	3D FISH	No Label	0.13567623	0.707478588	2.371794299	0.889932014
Full 3D FISH Protocol	Triton X-100	3D FISH	No Label	0.12863377	0.670755946	2.323985842	0.87199358
Full 3D FISH Protocol	Triton X-100	3D FISH	No Label	0.13175924	0.687053592	2.345343323	0.88000722
Full 3D FISH Protocol	Triton X-100	3D FISH	No Label	0.13248657	0.690846226	2.350282541	0.881860487
Full 3D FISH Protocol	Triton X-100	3D FISH	No Label	0.13262793	0.691583343	2.351241087	0.882220148
Full 3D FISH Protocol	Triton X-100	3D FISH	No Label	0.14460966	0.754061622	2.430561166	0.911982205
Full 3D FISH Protocol	Triton X-100	3D FISH	No Label	0.12250175	0.638780759	2.281520307	0.856059888
Full 3D FISH Protocol	Triton X-100	3D FISH	No Label	0.14221312	0.741564955	2.415031976	0.906155425
Full 3D FISH Protocol	Triton X-100	3D FISH	No Label	0.1401369	0.730738584	2.401432579	0.901052732
Full 3D FISH Protocol	Triton X-100	3D FISH	No Label	0.14149268	0.737808248	2.410327942	0.904390402
Full 3D FISH Protocol	Triton X-100	3D FISH	No Label	0.12594596	0.656740462	2.305458593	0.865041885
Full 3D FISH Protocol	Triton X-100	3D FISH	No Label	0.13426	0.70009371	2.362273692	0.886359743
Full 3D FISH Protocol	Triton X-100	3D FISH	No Label	0.12861699	0.670668447	2.323870621	0.871950347
Full 3D FISH Protocol	Triton X-100	3D FISH	No Label	0.12746446	0.664658623	2.315943117	0.868975832
Full 3D FISH Protocol	Triton X-100	3D FISH	No Label	0.13357276	0.696510123	2.35763581	0.884619542
Full 3D FISH Protocol	Triton X-100	3D FISH	No Label	0.13836797	0.721514565	2.389745238	0.89666747
Full 3D FISH Protocol	Triton X-100	3D FISH	No Label	0.14449462	0.753461751	2.42982001	0.911704113
Full 3D FISH Protocol	Triton X-100	3D FISH	No Label	0.13286592	0.692824333	2.352853817	0.882825268
Full 3D FISH Protocol	Triton X-100	3D FISH	No Label	0.13418911	0.699724057	2.361795819	0.886180438
Full 3D FISH Protocol	Triton X-100	3D FISH	No Label	0.13112223	0.683731927	2.341007612	0.878380398
Full 3D FISH Protocol	Triton X-100	3D FISH	No Label	0.14110571	0.735790407	2.407794666	0.90343988
Full 3D FISH Protocol	Triton X-100	3D FISH	No Label	0.13640821	0.71129547	2.376694944	0.891770809
Full 3D FISH Protocol	Triton X-100	3D FISH	No Label	0.14630936	0.762924644	2.441459487	0.916071415
Full 3D FISH Protocol	Triton X-100	3D FISH	No Label	0.13532968	0.705671516	2.369469298	0.88905964
Full 3D FISH Protocol	Triton X-100	3D FISH	No Label	0.13492659	0.703569619	2.366761127	0.888043494
Full 3D FISH Protocol	Triton X-100	3D FISH	No Label	0.13489598	0.703410004	2.366555305	0.887966267
Full 3D FISH Protocol	Triton X-100	3D FISH	No Label	0.14426006	0.752238646	2.428307474	0.911136587
Full 3D FISH Protocol	Triton X-100	3D FISH	No Label	0.13449648	0.701326826	2.363866921	0.886957546
Full 3D FISH Protocol	Triton X-100	3D FISH	No Label	0.13281114	0.692538685	2.35248272	0.882686027
Full 3D FISH Protocol	Triton X-100	3D FISH	No Label	0.14660043	0.764442418	2.443315834	0.916767944
Full 3D FISH Protocol	Triton X-100	3D FISH	No Label	0.1273772	0.664203609	2.315341836	0.868750222
Full 3D FISH Protocol	Triton X-100	3D FISH	No Label	0.13762926	0.71766259	2.38483836	0.894826337
Full 3D FISH Protocol	Triton X-100	3D FISH	No Label	0.13927291	0.726233341	2.395735435	0.89891508
Full 3D FISH Protocol	Triton X-100	3D FISH	No Label	0.11919688	0.621547639	2.258359015	0.847369432
Full 3D FISH Protocol	Triton X-100	3D FISH	No Label	0.124685034	0.650165411	2.296719502	0.861762849
Full 3D FISH Protocol	Triton X-100	3D FISH	No Label	0.11847736	0.617795729	2.253292883	0.845468545
Full 3D FISH Protocol	Triton X-100	3D FISH	No Label	0.10790866	0.559745496	2.177941818	0.813311482
Full 3D FISH Protocol	Triton X-100	3D FISH	No Label	0.10735292	0.556862752	2.17392994	0.811813321
Full 3D FISH Protocol	Triton X-100	3D FISH	No Label	0.11289395	0.58560527	2.21370419	0.826666268
Full 3D FISH Protocol	Triton X-100	3D FISH	No Label	0.13079534	0.678463641	2.338779183	0.873373176
Full 3D FISH Protocol	Triton X-100	3D FISH	No Label	0.10364616	0.537634989	2.14703254	0.801768992
Full 3D FISH Protocol	Triton X-100	3D FISH	No Label	0.112976395	0.58603293	2.214292289	0.826885883
Full 3D FISH Protocol	Triton X-100	3D FISH	No Label	0.12125301	0.628965517	2.272790102	0.848730792
Full 3D FISH Protocol	Triton X-100	3D FISH	No Label	0.10910229	0.565937112	2.186541109	0.816522725
Full 3D FISH Protocol	Triton X-100	3D FISH	No Label	0.11815683	0.612904964	2.251033383	0.840606154
Full 3D FISH Protocol	Triton X-100	3D FISH	No Label	0.11457371	0.594318548	2.225665413	0.831132962
Full 3D FISH Protocol	Triton X-100	3D FISH	No Label	0.11044877	0.572921594	2.196213489	0.820134694
Full 3D FISH Protocol	Triton X-100	3D FISH	No Label	0.11571439	0.600235501	2.233762966	0.834156841
Full 3D FISH Protocol	Triton X-100	3D FISH	No Label	0.12092532	0.627265719	2.270494827	0.847873665
Full 3D FISH Protocol	Triton X-100	3D FISH	No Label	0.13784339	0.715023397	2.38626227	0.891104843
Full 3D FISH Protocol	Triton X-100	3D FISH	No Label	0.11668561	0.605273428	2.240641603	0.836725539
Full 3D FISH Protocol	Triton X-100	3D FISH	No Label	0.1167673	0.605697172	2.2412195	0.836941344
Full 3D FISH Protocol	Triton X-100	3D FISH	No Label	0.1246	0.646327076	2.29612911	0.857446307
Full 3D FISH Protocol	Triton X-100	3D FISH	No Label	0.098638974	0.511661635	2.110281716	0.788045087
Full 3D FISH Protocol	Triton X-100	3D FISH	No Label	0.10283029	0.533402895	2.141078526	0.799545577
Full 3D FISH Protocol	Triton X-100	3D FISH	No Label	0.099825926	0.517818611	2.119040225	0.791315787
Full 3D FISH Protocol	Triton X-100	3D FISH	No Label	0.10563495	0.547951271	2.161494318	0.807169472
Full 3D FISH Protocol	Triton X-100	3D FISH	No Label	0.113122255	0.586789537	2.215332483	0.827274323
Full 3D FISH Protocol	Triton X-100	3D FISH	No Label	0.11343375	0.588405329	2.217552784	0.828103453
Full 3D FISH Protocol	Triton X-100	3D FISH	No Label	0.10053909	0.521517946	2.124288231	0.793275557
Full 3D FISH Protocol	Triton X-100	3D FISH	No Label	0.11343466	0.588410049	2.217559268	0.828105874
Full 3D FISH Protocol	Triton X-100	3D FISH	No Label	0.09932426	0.515216361	2.115342143	0.789934808
Full 3D FISH Protocol	Triton X-100	3D FISH	No Label	0.09697199	0.503014629	2.097928428	0.783431983
Full 3D FISH Protocol	Triton X-100	3D FISH	No Label	0.08378911	0.434632187	1.997650915	0.745985229
Full 3D FISH Protocol	Triton X-100	3D FISH	No Label	0.09950221	0.516139426	2.116654535	0.790424896
Full 3D FISH Protocol	Triton X-100	3D FISH	No Label	0.098925225	0.51314648	2.112396752	0.788834907
Full 3D FISH Protocol	Triton X-100	3D FISH	No Label	0.10384703	0.538676945	2.148496506	0.802315682
Full 3D FISH Protocol	Triton X-100	3D FISH	No Label	0.08067867	0.418497664	1.973180499	0.736847211
Full 3D FISH Protocol	Triton X-100	3D FISH	No Label	0.08724924	0.452580628	2.024471186	0.756000755
Full 3D FISH Protocol	Triton X-100	3D FISH	No Label	0.11856237	0.615008587	2.253891867	0.841673601
Full 3D FISH Protocol	Triton X-100	3D FISH	No Label	0.11020986	0.571682316	2.194499433	0.819494612
Full 3D FISH Protocol	Triton X-100	3D FISH	No Label	0.1523461	0.790252082	2.479326687	0.925858003
Full 3D FISH Protocol	Triton X-100	3D FISH	No Label	0.10565041	0.548031466	2.161606457	0.807211348
Full 3D FISH Protocol	Triton X-100	3D FISH	No Label	0.14732732	0.764218588	2.44793869	0.914136744
Full 3D FISH Protocol	Triton X-100	3D FISH	No Label	0.13838029	0.717808413	2.389826945	0.892436004
Full 3D FISH Protocol	Triton X-100	3D FISH	No Label	0.113841824	0.590522097	2.220459201	0.8291888
Full 3D FISH Protocol	Triton X-100	3D FISH	No Label	0.1375843	0.713679441	2.384539227	0.890461405
Full 3D FISH Protocol	Triton X-100	3D FISH	No Label	0.11960457	0.620414704	2.261225876	0.844412349
Full 3D FISH Protocol	Triton X-100	3D FISH	No Label	0.13718863	0.711627016	2.381904341	0.889477456
Full 3D FISH Protocol	Triton X-100	3D FISH	No Label	0.1108639	0.575074963	2.199189655	0.821246087
Full 3D FISH Protocol	Triton X-100	3D FISH	No Label	0.1248521	0.647634774	2.297879062	0.858099793
Full 3D FISH Protocol	Triton X-100	3D FISH	No Label	0.117035374	0.60708773	2.243115194	0.837649255
Full 3D FISH Protocol	Triton X-100	3D FISH	No Label	0.11091914	0.575361505	2.199585475	0.821393899
Full 3D FISH Protocol	Triton X-100	3D FISH	No Label	0.12341151	0.640162122	2.287863878	0.854359811
Full 3D FISH Protocol	Triton X-100	3D FISH	No Label	0.1082591	0.561563303	2.180468961	0.814255196
Full 3D FISH Protocol	Triton X-100	3D FISH	No Label	0.103726245	0.538050407	2.1476163	0.801986986
Full 3D FISH Protocol	Triton X-100	3D FISH	No Label	0.097134024	0.503855134	2.099131968	0.783881423
Full 3D FISH Protocol	Triton X-100	3D FISH	No Label	0.0967253	0.501734995	2.096094918	0.782747293
Full 3D FISH Protocol	Triton X-100	3D FISH	No Label	0.09361114	0.485581175	2.072822695	0.774056719
Full 3D FISH Protocol	Triton X-100	3D FISH	No Label	0.10379844	0.538424898	2.148142445	0.802183465
Full 3D FISH Protocol	Triton X-100	3D FISH	No Label	0.10442364	0.541667945	2.152694732	0.803883431
Full 3D FISH Protocol	Triton X-100	3D FISH	No Label	0.10718131	0.555972574	2.172690029	0.8113503
Full 3D FISH Protocol	Triton X-100	3D FISH	No Label	0.0943494	0.489410689	2.078361523	0.77612509
Full 3D FISH Protocol	Triton X-100	3D FISH	No Label	0.10278974	0.533192553	2.14078227	0.799434946
Full 3D FISH Protocol	Triton X-100	3D FISH	No Label	0.10888856	0.564828448	2.185003067	0.815948372
Full 3D FISH Protocol	Triton X-100	3D FISH	No Label	0.10531211	0.546276631	2.159151629	0.806294638
Full 3D FISH Protocol	Triton X-100	3D FISH	No Label	0.113172576	0.587050563	2.215691268	0.827408305
Full 3D FISH Protocol	Triton X-100	3D FISH	No Label	0.106332995	0.551572181	2.166553363	0.809058677
Full 3D FISH Protocol	Triton X-100	3D FISH	No Label	0.1082792	0.561667566	2.180613847	0.8143093
Full 3D FISH Protocol	Triton X-100	3D FISH	No Label	0.1029436	0.533990658	2.141906195	0.799854655
Full 3D FISH Protocol	Triton X-100	3D FISH	No Label	0.112372465	0.582900215	2.20998185	0.82527623
Full 3D FISH Protocol	Triton X-100	3D FISH	No Label	0.10869239	0.563810872	2.183590727	0.815420961
Full 3D FISH Protocol	Triton X-100	3D FISH	No Label	0.1251378	0.649116761	2.29986085	0.858839855
Full 3D FISH Protocol	Triton X-100	3D FISH	No Label	0.1138136	0.590375693	2.220258265	0.829113764
Full 3D FISH Protocol	Triton X-100	3D FISH	No Label	0.114106774	0.59189645	2.222344862	0.829892965
Full 3D FISH Protocol	Triton X-100	3D FISH	No Label	0.14317922	0.742701498	2.42131445	0.904194422
Full 3D FISH Protocol	Triton X-100	3D FISH	No Label	0.114474006	0.593801361	2.224956666	0.830868294
Full 3D FISH Protocol	Triton X-100	3D FISH	No Label	0.15011403	0.778673853	2.465484356	0.920688844
Full 3D FISH Protocol	Triton X-100	3D FISH	No Label	0.11044352	0.572894361	2.196175833	0.820120632
Full 3D FISH Protocol	Triton X-100	3D FISH	No Label	0.112962596	0.585961352	2.214193865	0.826849128
Full 3D FISH Protocol	Triton X-100	3D FISH	No Label	0.107182145	0.555976906	2.172696063	0.811352553
Full 3D FISH Protocol	Triton X-100	3D FISH	No Label	0.104971744	0.544511079	2.156679735	0.805371556
Full 3D FISH Protocol	Triton X-100	3D FISH	No Label	0.103828505	0.538580851	2.148361525	0.802265276
Full 3D FISH Protocol	Triton X-100	3D FISH	No Label	0.12927768	0.670591212	2.328402917	0.869498354
Full 3D FISH Protocol	Triton X-100	3D FISH	No Label	0.10637928	0.551812272	2.166888508	0.809183831
Full 3D FISH Protocol	Triton X-100	3D FISH	No Label	0.114726715	0.595112217	2.22675275	0.831539008
Full 3D FISH Protocol	Triton X-100	3D FISH	No Label	0.108006	0.560250419	2.178643977	0.81357369
Full 3D FISH Protocol	Triton X-100	3D FISH	No Label	0.11177335	0.579792476	2.20570012	0.823677298
Full 3D FISH Protocol	Triton X-100	3D FISH	No Label	0.117413744	0.609050416	2.245788935	0.838647714
Full 3D FISH Protocol	Triton X-100	3D FISH	No Label	0.101449974	0.526242898	2.130975929	0.795772952
Full 3D FISH Protocol	Triton X-100	3D FISH	No Label	0.113425985	0.58836505	2.217497454	0.828082791
Full 3D FISH Protocol	Triton X-100	3D FISH	No Label	0.10516223	0.545499171	2.158063389	0.805888255
Full 3D FISH Protocol	Triton X-100	3D FISH	No Label	0.11153111	0.578535925	2.203967282	0.823030202
Full 3D FISH Protocol	Triton X-100	3D FISH	No Label	0.11307151	0.586526312	2.214970635	0.827139198
Full 3D FISH Protocol	Triton X-100	3D FISH	No Label	0.11074965	0.574482323	2.198370844	0.820940318
Full 3D FISH Protocol	Triton X-100	3D FISH	No Label	0.113624506	0.589394822	2.218911724	0.828610924
Full 3D FISH Protocol	Triton X-100	3D FISH	No Label	0.11590916	0.601245815	2.235143596	0.834672411
Full 3D FISH Protocol	Triton X-100	3D FISH	No Label	0.11231874	0.582621532	2.209598121	0.825132933
Full 3D FISH Protocol	Triton X-100	3D FISH	No Label	0.11410325	0.59187817	2.222319789	0.829883602
Full 3D FISH Protocol	Triton X-100	3D FISH	No Label	0.14111415	0.731989535	2.407849966	0.899166363
Full 3D FISH Protocol	Triton X-100	3D FISH	No Label	0.115133226	0.597220878	2.229639875	0.83261715
Full 3D FISH Protocol	Triton X-100	3D FISH	No Label	0.12214436	0.633589142	2.279024409	0.851058877
Full 3D FISH Protocol	Triton X-100	3D FISH	No Label	0.10142477	0.52611216	2.130791108	0.795703934
Full 3D FISH Protocol	Triton X-100	3D FISH	No Label	0.1096493	0.568774571	2.190474085	0.817991421
Full 3D FISH Protocol	Triton X-100	3D FISH	No Label	0.11838198	0.614072865	2.252620694	0.841198906
Full 3D FISH Protocol	Triton X-100	3D FISH	No Label	0.098034024	0.508523629	2.105805941	0.786373693
Full 3D FISH Protocol	Triton X-100	3D FISH	No Label	0.11300338	0.586172907	2.214484757	0.826957756
Full 3D FISH Protocol	Triton X-100	3D FISH	No Label	0.11215325	0.581763099	2.208415828	0.824691429
Full 3D FISH Protocol	HCl	3D FISH	No Label	0.10639764	0.537267504	2.167021441	0.802164086
Full 3D FISH Protocol	HCl	3D FISH	No Label	0.10570064	0.533747919	2.161970771	0.800294485
Full 3D FISH Protocol	HCl	3D FISH	No Label	0.10413487	0.525841378	2.150593004	0.796082789
Full 3D FISH Protocol	HCl	3D FISH	No Label	0.112856604	0.569882809	2.213437757	0.819345966
Full 3D FISH Protocol	HCl	3D FISH	No Label	0.100155845	0.505748819	2.121469345	0.785302114
Full 3D FISH Protocol	HCl	3D FISH	No Label	0.11134122	0.562230697	2.202608274	0.815337228
Full 3D FISH Protocol	HCl	3D FISH	No Label	0.11160906	0.563583187	2.20452499	0.816046736
Full 3D FISH Protocol	HCl	3D FISH	No Label	0.11749291	0.593294386	2.246348075	0.831528345
Full 3D FISH Protocol	HCl	3D FISH	No Label	0.1184157	0.597954123	2.252858352	0.833938247
Full 3D FISH Protocol	HCl	3D FISH	No Label	0.103714675	0.523719554	2.147531971	0.794949689
Full 3D FISH Protocol	HCl	3D FISH	No Label	0.09859924	0.497888558	2.109987989	0.781052072
Full 3D FISH Protocol	HCl	3D FISH	No Label	0.0945983	0.477685337	2.080225784	0.770035028
Full 3D FISH Protocol	HCl	3D FISH	No Label	0.10463872	0.528385628	2.15425913	0.797439875
Full 3D FISH Protocol	HCl	3D FISH	No Label	0.10056376	0.507808635	2.124469582	0.786412709
Full 3D FISH Protocol	HCl	3D FISH	No Label	0.11079906	0.559492996	2.198724983	0.813899754
Full 3D FISH Protocol	HCl	3D FISH	No Label	0.09246227	0.4668992	2.06417507	0.764093551
Full 3D FISH Protocol	HCl	3D FISH	No Label	0.10413714	0.525852841	2.150609532	0.796088907
Full 3D FISH Protocol	HCl	3D FISH	No Label	0.10036358	0.506797802	2.12299768	0.785867856
Full 3D FISH Protocol	HCl	3D FISH	No Label	0.10896309	0.550222048	2.185539485	0.809018891
Full 3D FISH Protocol	HCl	3D FISH	No Label	0.09933672	0.501612551	2.115434058	0.783068038
Full 3D FISH Protocol	HCl	3D FISH	No Label	0.107873976	0.544722437	2.177691588	0.806113844
Full 3D FISH Protocol	HCl	3D FISH	No Label	0.10444373	0.527401003	2.152840893	0.796914888
Full 3D FISH Protocol	HCl	3D FISH	No Label	0.10234985	0.516827708	2.137566411	0.791260748
Full 3D FISH Protocol	HCl	3D FISH	No Label	0.110099055	0.555958238	2.193704152	0.812041198
Full 3D FISH Protocol	HCl	3D FISH	No Label	0.10000722	0.50499832	2.120375336	0.784897146
Full 3D FISH Protocol	HCl	3D FISH	No Label	0.12007928	0.606354568	2.264560638	0.83827007
Full 3D FISH Protocol	HCl	3D FISH	No Label	0.11922847	0.602058302	2.25858125	0.836056686
Full 3D FISH Protocol	HCl	3D FISH	No Label	0.1019792	0.514956067	2.134853801	0.790256624
Full 3D FISH Protocol	HCl	3D FISH	No Label	0.11564496	0.583962943	2.233270668	0.826687494
Full 3D FISH Protocol	HCl	3D FISH	No Label	0.120327726	0.607609125	2.266304473	0.838915583
Full 3D FISH Protocol	HCl	3D FISH	No Label	0.10283855	0.519295457	2.14113887	0.792583162
Full 3D FISH Protocol	HCl	3D FISH	No Label	0.116880566	0.590202282	2.242020601	0.829926448
Full 3D FISH Protocol	HCl	3D FISH	No Label	0.097164616	0.490644254	2.099359128	0.777117598
Full 3D FISH Protocol	HCl	3D FISH	No Label	0.115102716	0.581224817	2.229423276	0.825263309
Full 3D FISH Protocol	HCl	3D FISH	No Label	0.10974475	0.554169133	2.191159866	0.811099382
Full 3D FISH Protocol	HCl	3D FISH	No Label	0.10204965	0.515311812	2.135369599	0.790447557
Full 3D FISH Protocol	HCl	3D FISH	No Label	0.12686366	0.640613099	2.311800183	0.855756683
Full 3D FISH Protocol	HCl	3D FISH	No Label	0.1169627	0.590617027	2.242601388	0.830141437
Full 3D FISH Protocol	HCl	3D FISH	No Label	0.108457014	0.547666557	2.181895279	0.807669919
Full 3D FISH Protocol	HCl	3D FISH	No Label	0.116888665	0.590243179	2.242077875	0.829947649
Full 3D FISH Protocol	HCl	3D FISH	No Label	0.111893184	0.565017905	2.206556997	0.816798922
Full 3D FISH Protocol	HCl	3D FISH	No Label	0.10666218	0.53860333	2.168936149	0.802872852
Full 3D FISH Protocol	HCl	3D FISH	No Label	0.10075065	0.508752358	2.125843015	0.786921111
Full 3D FISH Protocol	HCl	3D FISH	No Label	0.09949603	0.502417005	2.116608968	0.783502953
Full 3D FISH Protocol	HCl	3D FISH	No Label	0.10736828	0.542168865	2.174040894	0.80476247
Full 3D FISH Protocol	HCl	3D FISH	No Label	0.102296755	0.516559598	2.137178	0.791116971
Full 3D FISH Protocol	HCl	3D FISH	No Label	0.10629997	0.536774307	2.166314209	0.801902291
Full 3D FISH Protocol	HCl	3D FISH	No Label	0.09702819	0.489955355	2.098345934	0.776742545
Full 3D FISH Protocol	HCl	3D FISH	No Label	0.10377471	0.524022707	2.147969516	0.795111655
Full 3D FISH Protocol	HCl	3D FISH	No Label	0.12605877	0.636548712	2.306239007	0.853698109
Full 3D FISH Protocol	HCl	3D FISH	No Label	0.10404308	0.525377874	2.149924614	0.795835372
Full 3D FISH Protocol	HCl	3D FISH	No Label	0.10455229	0.52794919	2.153630578	0.797207204
Full 3D FISH Protocol	HCl	3D FISH	No Label	0.099561684	0.502748533	2.117093008	0.78368213
Full 3D FISH Protocol	HCl	3D FISH	No Label	0.09010112	0.454976293	2.046289832	0.757472991
Full 3D FISH Protocol	HCl	3D FISH	No Label	0.08888734	0.448847167	2.037033676	0.75404665
Full 3D FISH Protocol	HCl	3D FISH	No Label	0.0775094	0.391392909	1.947854684	0.721035354
Full 3D FISH Protocol	HCl	3D FISH	No Label	0.09950998	0.502487447	2.116711824	0.783541027
Full 3D FISH Protocol	HCl	3D FISH	No Label	0.10186522	0.514380511	2.134019091	0.78994764
Full 3D FISH Protocol	HCl	3D FISH	No Label	0.0818607	0.413365315	1.982522432	0.733868279
Full 3D FISH Protocol	HCl	3D FISH	No Label	0.09638551	0.486710066	2.093567111	0.774973573
Full 3D FISH Protocol	HCl	3D FISH	No Label	0.09057103	0.457349159	2.049861783	0.758795217
Full 3D FISH Protocol	HCl	3D FISH	No Label	0.110360436	0.557278112	2.195579846	0.812735521
Full 3D FISH Protocol	HCl	3D FISH	No Label	0.10813734	0.546052325	2.179591142	0.806816999
Full 3D FISH Protocol	HCl	3D FISH	No Label	0.10121373	0.511090735	2.129243051	0.788179699
Full 3D FISH Protocol	HCl	3D FISH	No Label	0.11650088	0.588285012	2.23933439	0.828932096
Full 3D FISH Protocol	HCl	3D FISH	No Label	0.101937756	0.51474679	2.134550324	0.790144286
Full 3D FISH Protocol	HCl	3D FISH	No Label	0.109980166	0.555357894	2.192850629	0.81172525
Full 3D FISH Protocol	HCl	3D FISH	No Label	0.09430474	0.476202971	2.078026854	0.769221052
Full 3D FISH Protocol	HCl	3D FISH	No Label	0.089614674	0.452519926	2.042585456	0.756101746
Full 3D FISH Protocol	HCl	3D FISH	No Label	0.13950351	0.704439521	2.397258135	0.887390565
Full 3D FISH Protocol	HCl	3D FISH	No Label	0.11904196	0.601116497	2.257268923	0.835570903
Full 3D FISH Protocol	HCl	3D FISH	No Label	0.11473639	0.579375011	2.226821494	0.82430021
Full 3D FISH Protocol	HCl	3D FISH	No Label	0.123050846	0.621359843	2.285350755	0.845965926
Full 3D FISH Protocol	HCl	3D FISH	No Label	0.08801251	0.444429609	2.030334959	0.751566992
Full 3D FISH Protocol	HCl	3D FISH	No Label	0.09957843	0.502833094	2.117216454	0.783727826
Full 3D FISH Protocol	HCl	3D FISH	No Label	0.09342531	0.471762185	2.071426289	0.766777728
Full 3D FISH Protocol	HCl	3D FISH	No Label	0.10049914	0.507482328	2.123994529	0.786236859
Full 3D FISH Protocol	HCl	3D FISH	No Label	0.10484358	0.529420093	2.155748406	0.797991159
Full 3D FISH Protocol	HCl	3D FISH	No Label	0.09731315	0.491394294	2.100461756	0.777525756
Full 3D FISH Protocol	HCl	3D FISH	No Label	0.096488155	0.487228384	2.094331007	0.775256344
Full 3D FISH Protocol	HCl	3D FISH	No Label	0.09478774	0.478641936	2.081643648	0.770559877
Full 3D FISH Protocol	HCl	3D FISH	No Label	0.097678	0.493236647	2.103168039	0.778527538
Full 3D FISH Protocol	HCl	3D FISH	No Label	0.07969635	0.402436173	1.965375193	0.727520903
Full 3D FISH Protocol	HCl	3D FISH	No Label	0.085360266	0.431036788	2.009879034	0.743994844
Full 3D FISH Protocol	HCl	3D FISH	No Label	0.08807505	0.444745412	2.030814615	0.751744546
Full 3D FISH Protocol	HCl	3D FISH	No Label	0.09240017	0.466585619	2.063706641	0.763920154
Full 3D FISH Protocol	HCl	3D FISH	No Label	0.08355811	0.421936588	1.995845813	0.738800181
Full 3D FISH Protocol	HCl	3D FISH	No Label	0.10176922	0.513895748	2.133315854	0.789687324
Full 3D FISH Protocol	HCl	3D FISH	No Label	0.094880655	0.479111122	2.082338744	0.77081718
Full 3D FISH Protocol	HCl	3D FISH	No Label	0.08050255	0.406507175	1.97178392	0.729893215
Full 3D FISH Protocol	HCl	3D FISH	No Label	0.07855052	0.396650168	1.956220854	0.724132251
Full 3D FISH Protocol	HCl	3D FISH	No Label	0.0838085	0.423200962	1.997802349	0.73952443
Full 3D FISH Protocol	HCl	3D FISH	No Label	0.074929796	0.378366893	1.92691435	0.713283893
Full 3D FISH Protocol	HCl	3D FISH	No Label	0.094337985	0.476370845	2.078275987	0.769313273
Full 3D FISH Protocol	HCl	3D FISH	No Label	0.087434314	0.44150994	2.025894681	0.74992334
Full 3D FISH Protocol	HCl	3D FISH	No Label	0.098992124	0.499872472	2.112890793	0.7821266
Full 3D FISH Protocol	HCl	3D FISH	No Label	0.08805729	0.444655731	2.030678415	0.751694129
Full 3D FISH Protocol	HCl	3D FISH	No Label	0.09319816	0.470615164	2.069718164	0.766145433
Full 3D FISH Protocol	HCl	3D FISH	No Label	0.10116805	0.510860069	2.128907853	0.788055619
Full 3D FISH Protocol	HCl	3D FISH	No Label	0.10470939	0.528742485	2.154772968	0.797630082
Full 3D FISH Protocol	HCl	3D FISH	No Label	0.0904345	0.456659735	2.048824623	0.758411292
Full 3D FISH Protocol	HCl	3D FISH	No Label	0.11270445	0.569114489	2.212352039	0.818944067
Full 3D FISH Protocol	HCl	3D FISH	No Label	0.10891319	0.549970072	2.185180348	0.80888595
Full 3D FISH Protocol	HCl	3D FISH	No Label	0.11008909	0.555907918	2.193632621	0.812014719
Full 3D FISH Protocol	HCl	3D FISH	No Label	0.10357924	0.523035659	2.146544651	0.794584214
Full 3D FISH Protocol	HCl	3D FISH	No Label	0.092541605	0.467299811	2.064773354	0.764315018
Full 3D FISH Protocol	HCl	3D FISH	No Label	0.10476259	0.529011125	2.155159723	0.797773246
Full 3D FISH Protocol	HCl	3D FISH	No Label	0.10770261	0.543857104	2.176454957	0.805656081
Full 3D FISH Protocol	HCl	3D FISH	No Label	0.096285656	0.486205841	2.092823747	0.774698403
Full 3D FISH Protocol	HCl	3D FISH	No Label	0.10460701	0.528225505	2.154028539	0.797354517
Full 3D FISH Protocol	HCl	3D FISH	No Label	0.111575514	0.563413793	2.20428499	0.815957896
Full 3D FISH Protocol	HCl	3D FISH	No Label	0.112702705	0.587684008	2.212339585	0.830102267
Full 3D FISH Protocol	HCl	3D FISH	No Label	0.12840055	0.669539829	2.322383908	0.871392511
Full 3D FISH Protocol	HCl	3D FISH	No Label	0.12108499	0.631393117	2.271613443	0.852342688
Full 3D FISH Protocol	HCl	3D FISH	No Label	0.1442913	0.752401546	2.428509027	0.911212213
Full 3D FISH Protocol	HCl	3D FISH	No Label	0.13373251	0.697343134	2.358714915	0.885024438
Full 3D FISH Protocol	HCl	3D FISH	No Label	0.12474357	0.650470645	2.297125842	0.861915314
Full 3D FISH Protocol	HCl	3D FISH	No Label	0.12450286	0.649215472	2.295454506	0.861288204
Full 3D FISH Protocol	HCl	3D FISH	No Label	0.11644226	0.607183777	2.238919463	0.840075427
Full 3D FISH Protocol	HCl	3D FISH	No Label	0.13459964	0.70186475	2.364561504	0.887218164
Full 3D FISH Protocol	HCl	3D FISH	No Label	0.11805129	0.615574003	2.250289048	0.844341462
Full 3D FISH Protocol	HCl	3D FISH	No Label	0.12808698	0.66790473	2.320228334	0.870583708
Full 3D FISH Protocol	HCl	3D FISH	No Label	0.13022402	0.679048245	2.33487885	0.876080796
Full 3D FISH Protocol	HCl	3D FISH	No Label	0.11734311	0.611881225	2.245289972	0.842465735
Full 3D FISH Protocol	HCl	3D FISH	No Label	0.18009327	0.93908957	2.632928627	0.987913445
Full 3D FISH Protocol	HCl	3D FISH	No Label	0.12077271	0.629764745	2.269425277	0.851521656
Full 3D FISH Protocol	HCl	3D FISH	No Label	0.109152615	0.569172197	2.186903148	0.820558142
Full 3D FISH Protocol	HCl	3D FISH	No Label	0.10987924	0.572961156	2.192125886	0.82251779
Full 3D FISH Protocol	HCl	3D FISH	No Label	0.10648618	0.555268173	2.167662418	0.813338738
Full 3D FISH Protocol	HCl	3D FISH	No Label	0.115747735	0.603562202	2.233999374	0.838229337
Full 3D FISH Protocol	HCl	3D FISH	No Label	0.107563555	0.560886104	2.175451127	0.816261176
Full 3D FISH Protocol	HCl	3D FISH	No Label	0.14231187	0.742079883	2.415675494	0.906396883
Full 3D FISH Protocol	HCl	3D FISH	No Label	0.15056244	0.785102169	2.468280616	0.926135096
Full 3D FISH Protocol	HCl	3D FISH	No Label	0.12688446	0.661634235	2.31194373	0.867475203
Full 3D FISH Protocol	HCl	3D FISH	No Label	0.11719444	0.611105991	2.244239503	0.842071584
Full 3D FISH Protocol	HCl	3D FISH	No Label	0.106978975	0.557837834	2.171227477	0.814676401
Full 3D FISH Protocol	HCl	3D FISH	No Label	0.10644265	0.555041187	2.167347304	0.813220503
Full 3D FISH Protocol	HCl	3D FISH	No Label	0.1372165	0.715510268	2.382090075	0.893795141
Full 3D FISH Protocol	HCl	3D FISH	No Label	0.10930772	0.569980987	2.188018715	0.820976719
Full 3D FISH Protocol	HCl	3D FISH	No Label	0.11503506	0.599845985	2.228942915	0.83633208
Full 3D FISH Protocol	HCl	3D FISH	No Label	0.10894942	0.568112645	2.185441104	0.820009562
Full 3D FISH Protocol	HCl	3D FISH	No Label	0.117060065	0.610405298	2.24328974	0.841715219
Full 3D FISH Protocol	HCl	3D FISH	No Label	0.10628625	0.554225645	2.166214849	0.812795589
Full 3D FISH Protocol	HCl	3D FISH	No Label	0.117389075	0.612120908	2.245614681	0.842587571
Full 3D FISH Protocol	HCl	3D FISH	No Label	0.1206075	0.628903264	2.26826699	0.851087049
Full 3D FISH Protocol	HCl	3D FISH	No Label	0.10699323	0.557912166	2.17133054	0.814715071
Full 3D FISH Protocol	HCl	3D FISH	No Label	0.10238842	0.533900558	2.137848532	0.802152131
Full 3D FISH Protocol	HCl	3D FISH	No Label	0.11641471	0.607040118	2.238724439	0.840002251
Full 3D FISH Protocol	HCl	3D FISH	No Label	0.107543804	0.560783113	2.175308519	0.816207668
Full 3D FISH Protocol	HCl	3D FISH	No Label	0.10398905	0.542246982	2.149531109	0.806535605
Full 3D FISH Protocol	HCl	3D FISH	No Label	0.1050371	0.547712	2.157154542	0.809396029
Full 3D FISH Protocol	HCl	3D FISH	No Label	0.09143558	0.476787386	2.056417159	0.771597885
Full 3D FISH Protocol	HCl	3D FISH	No Label	0.11097004	0.578649092	2.199950155	0.825453571
Full 3D FISH Protocol	HCl	3D FISH	No Label	0.1213978	0.633024253	2.273803702	0.853164505
Full 3D FISH Protocol	HCl	3D FISH	No Label	0.11262842	0.587296652	2.211809379	0.829903326
Full 3D FISH Protocol	HCl	3D FISH	No Label	0.123645395	0.644744253	2.289492385	0.859051129
Full 3D FISH Protocol	HCl	3D FISH	No Label	0.11633963	0.606648616	2.238192894	0.839802808
Full 3D FISH Protocol	HCl	3D FISH	No Label	0.12964107	0.676008474	2.330891884	0.874584828
Full 3D FISH Protocol	HCl	3D FISH	No Label	0.11742126	0.612288735	2.245842024	0.842672873
Full 3D FISH Protocol	HCl	3D FISH	No Label	0.14532141	0.757773016	2.435136811	0.913699054
Full 3D FISH Protocol	HCl	3D FISH	No Label	0.1190676	0.620873513	2.257449365	0.847028118
Full 3D FISH Protocol	HCl	3D FISH	No Label	0.11947942	0.623020933	2.26034611	0.848115019
Full 3D FISH Protocol	HCl	3D FISH	No Label	0.12380569	0.645580105	2.290607939	0.859469701
Full 3D FISH Protocol	HCl	3D FISH	No Label	0.120802395	0.629919536	2.269633351	0.851599728
Full 3D FISH Protocol	HCl	3D FISH	No Label	0.13920142	0.725860559	2.39526306	0.898737838
Full 3D FISH Protocol	HCl	3D FISH	No Label	0.120252326	0.627051222	2.265775349	0.850152149
Full 3D FISH Protocol	HCl	3D FISH	No Label	0.10431389	0.543940848	2.15189613	0.807422996
Full 3D FISH Protocol	HCl	3D FISH	No Label	0.11352053	0.591948526	2.218171072	0.832290326
Full 3D FISH Protocol	HCl	3D FISH	No Label	0.1100463	0.573832284	2.193325444	0.822967882
Full 3D FISH Protocol	HCl	3D FISH	No Label	0.13760652	0.717544013	2.38468707	0.894769571
Full 3D FISH Protocol	HCl	3D FISH	No Label	0.121412046	0.633098538	2.273903412	0.853201918
Full 3D FISH Protocol	HCl	3D FISH	No Label	0.11468378	0.598014249	2.226447667	0.835395826
Full 3D FISH Protocol	HCl	3D FISH	No Label	0.10915684	0.569194229	2.186933541	0.820569546
Full 3D FISH Protocol	HCl	3D FISH	No Label	0.104513265	0.544980482	2.153346728	0.807967281
Full 3D FISH Protocol	HCl	3D FISH	No Label	0.1073453	0.559748022	2.173874895	0.815669751
Full 3D FISH Protocol	HCl	3D FISH	No Label	0.10609717	0.553239695	2.164845194	0.812281674
Full 3D FISH Protocol	HCl	3D FISH	No Label	0.09951171	0.518900062	2.116724579	0.794226114
Full 3D FISH Protocol	HCl	3D FISH	No Label	0.10791047	0.562695079	2.177954876	0.81720062
Full 3D FISH Protocol	HCl	3D FISH	No Label	0.11103133	0.578968686	2.20038922	0.825618315
Full 3D FISH Protocol	HCl	3D FISH	No Label	0.10979439	0.572518709	2.191516456	0.822289123
Full 3D FISH Protocol	HCl	3D FISH	No Label	0.10319348	0.538098513	2.143730562	0.804359155
Full 3D FISH Protocol	HCl	3D FISH	No Label	0.10822251	0.5643222	2.180205194	0.818044972
Full 3D FISH Protocol	HCl	3D FISH	No Label	0.104391836	0.544347295	2.152463331	0.807635818
Full 3D FISH Protocol	HCl	3D FISH	No Label	0.10257569	0.53487707	2.139217907	0.80266594
Full 3D FISH Protocol	HCl	3D FISH	No Label	0.112184994	0.584984423	2.208642647	0.828715121
Full 3D FISH Protocol	HCl	3D FISH	No Label	0.110231176	0.574796313	2.194652402	0.823465776
Full 3D FISH Protocol	HCl	3D FISH	No Label	0.112078585	0.584429558	2.207882266	0.828429815
Full 3D FISH Protocol	HCl	3D FISH	No Label	0.114380285	0.596431686	2.224290309	0.834586353
Full 3D FISH Protocol	HCl	3D FISH	No Label	0.1004199	0.523635784	2.123411879	0.796735287
Full 3D FISH Protocol	HCl	3D FISH	No Label	0.09721247	0.506910761	2.099714423	0.787843654
Full 3D FISH Protocol	HCl	3D FISH	No Label	0.10613434	0.553433516	2.165114495	0.81238272
Full 3D FISH Protocol	HCl	3D FISH	No Label	0.09338239	0.486938954	2.071103642	0.777108469
Full 3D FISH Protocol	HCl	3D FISH	No Label	0.10217877	0.532807346	2.136314695	0.801576613
Full 3D FISH Protocol	HCl	3D FISH	No Label	0.09364857	0.488326939	2.073103852	0.777858977
Full 3D FISH Protocol	HCl	3D FISH	No Label	0.12598032	0.656919631	2.305696319	0.865131083
Full 3D FISH Protocol	HCl	3D FISH	No Label	0.123453155	0.643741824	2.288153917	0.858548916
Full 3D FISH Protocol	HCl	3D FISH	No Label	0.14061625	0.733238136	2.404583939	0.902235169
Full 3D FISH Protocol	HCl	3D FISH	No Label	0.1359679	0.708999491	2.373748716	0.89066534
Full 3D FISH Protocol	HCl	3D FISH	No Label	0.11120041	0.579850347	2.201600154	0.826072675
Full 3D FISH Protocol	HCl	3D FISH	No Label	0.09250741	0.482376403	2.064515502	0.774636502
Full 3D FISH Protocol	HCl	3D FISH	No Label	0.10662237	0.55597833	2.168648087	0.813708576
Full 3D FISH Protocol	HCl	3D FISH	No Label	0.11715119	0.610880465	2.243933843	0.841956896
Full 3D FISH Protocol	HCl	3D FISH	No Label	0.08622306	0.449606897	2.016558488	0.756642327
Full 3D FISH Protocol	HCl	3D FISH	No Label	0.09264539	0.483095895	2.065555768	0.775026825
Full 3D FISH Protocol	HCl	3D FISH	No Label	0.10372668	0.540878864	2.147619471	0.80581833
Full 3D FISH Protocol	HCl	3D FISH	No Label	0.11877635	0.619354801	2.25539907	0.846258817
Full 3D FISH Protocol	HCl	3D FISH	No Label	0.09860411	0.514167416	2.110023992	0.791711955
Full 3D FISH Protocol	HCl	3D FISH	No Label	0.10599974	0.55273165	2.164139187	0.81201677
Full 3D FISH Protocol	HCl	3D FISH	No Label	0.098198116	0.512050375	2.107020795	0.790585112
Full 3D FISH Protocol	HCl	3D FISH	No Label	0.102655604	0.535293778	2.139802054	0.802885121
Full 3D FISH Protocol	HCl	3D FISH	No Label	0.09670465	0.504262753	2.095941373	0.78642795
Full 3D FISH Protocol	HCl	3D FISH	No Label	0.11563944	0.602997502	2.233231525	0.837941229
Full 3D FISH Protocol	HCl	3D FISH	No Label	0.114895344	0.599117441	2.227950699	0.835959786
Full 3D FISH Protocol	HCl	3D FISH	No Label	0.096769184	0.504599263	2.096421187	0.786607983
Full 3D FISH Protocol	HCl	3D FISH	No Label	0.10593098	0.552373103	2.16364083	0.81182978
Full 3D FISH Protocol	HCl	3D FISH	No Label	0.12834051	0.665729909	2.321971329	0.867096598
Full 3D FISH Protocol	HCl	3D FISH	No Label	0.112683795	0.584515151	2.212204624	0.826106283
Full 3D FISH Protocol	HCl	3D FISH	No Label	0.11647028	0.604156465	2.239117802	0.836156504
Full 3D FISH Protocol	HCl	3D FISH	No Label	0.09454337	0.490416853	2.079814492	0.776667674
Full 3D FISH Protocol	HCl	3D FISH	No Label	0.09331039	0.48402112	2.070562281	0.773212609
Full 3D FISH Protocol	HCl	3D FISH	No Label	0.092878714	0.481781924	2.0673137	0.771999488
Full 3D FISH Protocol	HCl	3D FISH	No Label	0.07840882	0.406723462	1.955084942	0.730089765
Full 3D FISH Protocol	HCl	3D FISH	No Label	0.0877433	0.455143423	2.028268847	0.757418921
Full 3D FISH Protocol	HCl	3D FISH	No Label	0.09913532	0.514236289	2.113947953	0.789414174
Full 3D FISH Protocol	HCl	3D FISH	No Label	0.080520116	0.41767521	1.971923268	0.736377722
Full 3D FISH Protocol	HCl	3D FISH	No Label	0.07903619	0.409977766	1.960107683	0.731965414
Full 3D FISH Protocol	HCl	3D FISH	No Label	0.09461483	0.490787532	2.080349539	0.776867477
Full 3D FISH Protocol	HCl	3D FISH	No Label	0.08488749	0.440329721	2.006208397	0.74918086
Full 3D FISH Protocol	HCl	3D FISH	No Label	0.09260976	0.480386801	2.065287193	0.771242727
Full 3D FISH Protocol	HCl	3D FISH	No Label	0.11780254	0.611067185	2.24853401	0.83967281
Full 3D FISH Protocol	HCl	3D FISH	No Label	0.092496514	0.47979937	2.064433333	0.770923869
Full 3D FISH Protocol	HCl	3D FISH	No Label	0.09656939	0.500926256	2.094935391	0.78231429
Full 3D FISH Protocol	HCl	3D FISH	No Label	0.11203271	0.581137832	2.207554397	0.824369743
Full 3D FISH Protocol	HCl	3D FISH	No Label	0.10071205	0.522415127	2.125559407	0.793750254
Full 3D FISH Protocol	HCl	3D FISH	No Label	0.10354081	0.537088515	2.146264433	0.801482157
Full 3D FISH Protocol	HCl	3D FISH	No Label	0.10718019	0.555966765	2.172681935	0.811347277
Full 3D FISH Protocol	HCl	3D FISH	No Label	0.11364815	0.589517468	2.219080124	0.828673809
Full 3D FISH Protocol	HCl	3D FISH	No Label	0.07957513	0.412773364	1.964409306	0.733571774
Full 3D FISH Protocol	HCl	3D FISH	No Label	0.08579011	0.445011806	2.013209822	0.751795411
Full 3D FISH Protocol	HCl	3D FISH	No Label	0.095766306	0.496760486	2.088953606	0.780080504
Full 3D FISH Protocol	HCl	3D FISH	No Label	0.098148756	0.509118768	2.106655422	0.786690915
Full 3D FISH Protocol	HCl	3D FISH	No Label	0.11150798	0.578415945	2.203801775	0.822968397
Full 3D FISH Protocol	HCl	3D FISH	No Label	0.121623024	0.63088486	2.275379684	0.849697823
Full 3D FISH Protocol	HCl	3D FISH	No Label	0.11385802	0.590606109	2.2205745	0.829231856
Full 3D FISH Protocol	HCl	3D FISH	No Label	0.10035636	0.520570086	2.122944577	0.792773794
Full 3D FISH Protocol	HCl	3D FISH	No Label	0.11376639	0.590130805	2.219922134	0.828988242
Full 3D FISH Protocol	HCl	3D FISH	No Label	0.13340102	0.691979866	2.356475029	0.879981357
Full 3D FISH Protocol	HCl	3D FISH	No Label	0.1065964	0.55293852	2.168460155	0.809770733
Full 3D FISH Protocol	HCl	3D FISH	No Label	0.08421267	0.436829284	2.000955845	0.747219393
Full 3D FISH Protocol	HCl	3D FISH	No Label	0.07722278	0.400571217	1.945543133	0.726526556
Full 3D FISH Protocol	HCl	3D FISH	No Label	0.103565164	0.537214845	2.146442017	0.801548472
Full 3D FISH Protocol	HCl	3D FISH	No Label	0.116711706	0.605408794	2.240826224	0.836794482
Full 3D FISH Protocol	HCl	3D FISH	No Label	0.105824	0.548931914	2.162865298	0.807681438
Full 3D FISH Protocol	HCl	3D FISH	No Label	0.100841984	0.523089123	2.126513957	0.794106712
Full 3D FISH Protocol	HCl	3D FISH	No Label	0.115901284	0.60120496	2.235087778	0.834651567
Full 3D FISH Protocol	HCl	3D FISH	No Label	0.110703334	0.574242072	2.198038846	0.820816339
Full 3D FISH Protocol	HCl	3D FISH	No Label	0.10171893	0.527638031	2.132947387	0.796509156
Full 3D FISH Protocol	HCl	3D FISH	No Label	0.10080872	0.522916575	2.126269619	0.794015469
Full 3D FISH Protocol	HCl	3D FISH	No Label	0.100559406	0.52162333	2.124437576	0.793331327
Full 3D FISH Protocol	HCl	3D FISH	No Label	0.12051733	0.625149387	2.267634619	0.846805574
Full 3D FISH Protocol	HCl	3D FISH	No Label	0.090088084	0.467306324	2.04619065	0.764111481
Full 3D FISH Protocol	HCl	3D FISH	No Label	0.09468403	0.491146487	2.080867542	0.777060916
Full 3D FISH Protocol	HCl	3D FISH	No Label	0.098779365	0.512389873	2.111319254	0.788432536
Full 3D FISH Protocol	HCl	3D FISH	No Label	0.09519196	0.49378123	2.084666051	0.778479398
Full 3D FISH Protocol	HCl	3D FISH	No Label	0.11135539	0.577624428	2.202709706	0.822560584
Full 3D FISH Protocol	HCl	3D FISH	No Label	0.100614004	0.521906541	2.12483889	0.79348119
Full 3D FISH Protocol	HCl	3D FISH	No Label	0.120151125	0.623249802	2.265065019	0.845846005
Full 3D FISH Protocol	HCl	3D FISH	No Label	0.09343908	0.484688663	2.071529793	0.773573909
Full 3D FISH Protocol	HCl	3D FISH	No Label	0.08901587	0.461744519	2.038015898	0.761058774
Full 3D FISH Protocol	HCl	3D FISH	No Label	0.08331569	0.432176455	1.993949425	0.744602977
Full 3D FISH Protocol	HCl	3D FISH	No Label	0.10722144	0.556180737	2.17298002	0.811458591
Full 3D FISH Protocol	HCl	3D FISH	No Label	0.11170897	0.579458523	2.205239675	0.823505354
Full 3D FISH Protocol	HCl	3D FISH	No Label	0.1002002	0.519760051	2.121795747	0.792344785
Full 3D FISH Protocol	HCl	3D FISH	No Label	0.09080187	0.471008886	2.051614168	0.766136792
Full 3D FISH Protocol	HCl	3D FISH	No Label	0.09852339	0.511062076	2.109427185	0.787725978
Full 3D FISH Protocol	HCl	3D FISH	No Label	0.08465929	0.439145998	2.004433928	0.748518218
Full 3D FISH Protocol	HCl	3D FISH	No Label	0.08828206	0.457938088	2.032401437	0.758962159
Full 3D FISH Protocol	HCl	3D FISH	No Label	0.10871735	0.563940345	2.183770464	0.81548808
Full 3D FISH Protocol	HCl	3D FISH	No Label	0.104807995	0.543661677	2.155489768	0.804927185
Full 3D FISH Protocol	HCl	3D FISH	No Label	0.09157823	0.475036033	2.057496783	0.768333545
Full 3D FISH Protocol	HCl	3D FISH	No Label	0.10429917	0.541022292	2.151789002	0.803545203
Full 3D FISH Protocol	HCl	3D FISH	No Label	0.09267891	0.480745497	2.065808406	0.771437364
Full 3D FISH Protocol	HCl	3D FISH	No Label	0.105875954	0.549201411	2.163241955	0.807822094
Full 3D FISH Protocol	HCl	3D FISH	No Label	0.113243744	0.587419727	2.216198623	0.827597767
Full 3D FISH Protocol	HCl	3D FISH	No Label	0.096930616	0.502800013	2.097621017	0.783317187
Full 3D FISH Protocol	HCl	3D FISH	No Label	0.10835109	0.562040475	2.181131992	0.814502792
Full 3D FISH Protocol	HCl	3D FISH	No Label	0.10003557	0.518906079	2.120584053	0.791892301
Full 3D FISH Protocol	HCl	3D FISH	No Label	0.09973354	0.517339385	2.118359595	0.791061619
Full 3D FISH Protocol	HCl	3D FISH	No Label	0.09446174	0.489993421	2.079203143	0.776439377
Full 3D FISH Protocol	HCl	3D FISH	No Label	0.103113286	0.534870856	2.143145198	0.800317337
Full 3D FISH Protocol	HCl	3D FISH	No Label	0.11014699	0.571356196	2.194048221	0.819326115
Full 3D FISH Protocol	HCl	3D FISH	No Label	0.10097049	0.523755711	2.127457675	0.794459126
Full 3D FISH Protocol	HCl	3D FISH	No Label	0.105289154	0.546157553	2.158984977	0.806232405
Full 3D FISH Protocol	HCl	3D FISH	No Label	0.09337423	0.484352272	2.071042294	0.773391861
Full 3D FISH Protocol	HCl	3D FISH	No Label	0.11569985	0.600160079	2.233659876	0.834118344
Full 3D FISH Protocol	HCl	3D FISH	No Label	0.09311602	0.483012881	2.069100155	0.772666606
Full 3D FISH Protocol	HCl	3D FISH	No Label	0.092411384	0.479357782	2.063791238	0.77068409
Full 3D FISH Protocol	HCl	3D FISH	No Label	0.10040516	0.520823223	2.123303482	0.792907821
Full 3D FISH Protocol	HCl	3D FISH	No Label	0.09723521	0.504380008	2.099883239	0.784161971
Full 3D FISH Protocol	HCl	3D FISH	No Label	0.09882091	0.512605376	2.111626203	0.78854716
Full 3D FISH Protocol	HCl	3D FISH	No Label	0.115282245	0.597993871	2.230697596	0.833012136
Full 3D FISH Protocol	HCl	3D FISH	No Label	0.112676546	0.584477549	2.212152886	0.826086963
Full 3D FISH Protocol	HCl	3D FISH	No Label	0.10425336	0.540784666	2.151455585	0.803420695
Full 3D FISH Protocol	HCl	3D FISH	No Label	0.11538498	0.59852678	2.231426598	0.833284368
Full 3D FISH Protocol	HCl	3D FISH	No Label	0.11014785	0.571360657	2.194054393	0.81932842
Full 3D FISH Protocol	HCl	3D FISH	No Label	0.10393229	0.539119207	2.149117663	0.802547642
Full 3D FISH Protocol	HCl	3D FISH	No Label	0.11578131	0.600582629	2.234237396	0.834334008
Full 3D FISH Protocol	HCl	3D FISH	No Label	0.08245293	0.427701133	1.987183027	0.742076193
Full 3D FISH Protocol	HCl	3D FISH	No Label	0.09793225	0.507995705	2.105052155	0.786092205
Full 3D FISH Protocol	HCl	3D FISH	No Label	0.10243349	0.531344608	2.13817816	0.79846249
Full 3D FISH Protocol	HCl	3D FISH	No Label	0.10294109	0.533977638	2.141887863	0.799847809
Full 3D FISH Protocol	HCl	3D FISH	No Label	0.13271421	0.688417234	2.351825913	0.878245232
Full 3D FISH Protocol	HCl	3D FISH	No Label	0.0907693	0.470839938	2.051367009	0.766044496
Full 3D FISH Protocol	HCl	3D FISH	No Label	0.08804648	0.456716084	2.03059551	0.758287769
Full 3D FISH Protocol	HCl	3D FISH	No Label	0.094699115	0.491224736	2.080980446	0.777103078
Full 3D FISH Protocol	HCl	3D FISH	No Label	0.09843509	0.510604044	2.10877417	0.787482122
Full 3D FISH Protocol	HCl	3D FISH	No Label	0.0738706	0.383182736	1.91822316	0.716324425
Full 3D FISH Protocol	HCl	3D FISH	No Label	0.07666643	0.39768531	1.941045704	0.724847075
Full 3D FISH Protocol	RNase A	3D FISH	No Label	0.16707407	0.843660334	2.565384301	0.949625654
Full 3D FISH Protocol	RNase A	3D FISH	No Label	0.14750636	0.744850861	2.449074465	0.906571363
Full 3D FISH Protocol	RNase A	3D FISH	No Label	0.16392805	0.827774133	2.547821864	0.943124585
Full 3D FISH Protocol	RNase A	3D FISH	No Label	0.15043637	0.759646294	2.467495224	0.913390156
Full 3D FISH Protocol	RNase A	3D FISH	No Label	0.16017337	0.808814431	2.526260258	0.935143148
Full 3D FISH Protocol	RNase A	3D FISH	No Label	0.1530374	0.772780504	2.483574252	0.919342113
Full 3D FISH Protocol	RNase A	3D FISH	No Label	0.17697917	0.893677311	2.617541816	0.968932748
Full 3D FISH Protocol	RNase A	3D FISH	No Label	0.1409679	0.711834132	2.4068914	0.890956501
Full 3D FISH Protocol	RNase A	3D FISH	No Label	0.15357995	0.775520175	2.486894455	0.920571149
Full 3D FISH Protocol	RNase A	3D FISH	No Label	0.14967069	0.755779903	2.462712228	0.911619639
Full 3D FISH Protocol	RNase A	3D FISH	No Label	0.15695211	0.792548296	2.507259546	0.928109674
Full 3D FISH Protocol	RNase A	3D FISH	No Label	0.17667353	0.892133946	2.61600529	0.968363973
Full 3D FISH Protocol	RNase A	3D FISH	No Label	0.18354191	0.926816646	2.649395734	0.980724079
Full 3D FISH Protocol	RNase A	3D FISH	No Label	0.19193974	0.969222484	2.68697841	0.99463602
Full 3D FISH Protocol	RNase A	3D FISH	No Label	0.14237587	0.718943844	2.416092395	0.894362424
Full 3D FISH Protocol	RNase A	3D FISH	No Label	0.15316983	0.773449225	2.484385767	0.919642511
Full 3D FISH Protocol	RNase A	3D FISH	No Label	0.14327152	0.723466535	2.421913112	0.896517073
Full 3D FISH Protocol	RNase A	3D FISH	No Label	0.14971614	0.756009408	2.462996759	0.911724964
Full 3D FISH Protocol	RNase A	3D FISH	No Label	0.1639087	0.827676423	2.547712405	0.943084067
Full 3D FISH Protocol	RNase A	3D FISH	No Label	0.15281463	0.7716556	2.482207562	0.918836207
Full 3D FISH Protocol	RNase A	3D FISH	No Label	0.14824566	0.748584044	2.453752164	0.908302902
Full 3D FISH Protocol	RNase A	3D FISH	No Label	0.1477157	0.745907949	2.450401001	0.907062405
Full 3D FISH Protocol	RNase A	3D FISH	No Label	0.14063114	0.710133623	2.40468172	0.890138546
Full 3D FISH Protocol	RNase A	3D FISH	No Label	0.16992596	0.858061291	2.580896002	0.955367605
Full 3D FISH Protocol	RNase A	3D FISH	No Label	0.18566503	0.937537592	2.659233732	0.984365801
Full 3D FISH Protocol	RNase A	3D FISH	No Label	0.16140676	0.81504258	2.533413888	0.937791199
Full 3D FISH Protocol	RNase A	3D FISH	No Label	0.15176369	0.766348754	2.475733496	0.916439709
Full 3D FISH Protocol	RNase A	3D FISH	No Label	0.16192184	0.817643538	2.536380997	0.938889531
Full 3D FISH Protocol	RNase A	3D FISH	No Label	0.16621158	0.839305089	2.56061611	0.947860618
Full 3D FISH Protocol	RNase A	3D FISH	No Label	0.15709184	0.79325388	2.508093094	0.928418227
Full 3D FISH Protocol	RNase A	3D FISH	No Label	0.20347412	1.027466704	2.732890368	1.011631202
Full 3D FISH Protocol	RNase A	3D FISH	No Label	0.15824156	0.799059527	2.514919762	0.930945248
Full 3D FISH Protocol	RNase A	3D FISH	No Label	0.20486923	1.034511478	2.738009313	1.013526076
Full 3D FISH Protocol	RNase A	3D FISH	No Label	0.16541538	0.835284582	2.556183015	0.946219624
Full 3D FISH Protocol	RNase A	3D FISH	No Label	0.15659308	0.790735332	2.505113963	0.927315446
Full 3D FISH Protocol	RNase A	3D FISH	No Label	0.15404297	0.777858249	2.489718553	0.921616543
Full 3D FISH Protocol	RNase A	3D FISH	No Label	0.15994425	0.807657462	2.524923859	0.934648454
Full 3D FISH Protocol	RNase A	3D FISH	No Label	0.1530521	0.772854733	2.483664367	0.919375471
Full 3D FISH Protocol	RNase A	3D FISH	No Label	0.16506626	0.833521659	2.554229731	0.945496579
Full 3D FISH Protocol	RNase A	3D FISH	No Label	0.16202852	0.818182231	2.536994016	0.939116452
Full 3D FISH Protocol	RNase A	3D FISH	No Label	0.16745389	0.84557828	2.567472824	0.95039876
Full 3D FISH Protocol	RNase A	3D FISH	No Label	0.14940605	0.754443571	2.461053961	0.9110058
Full 3D FISH Protocol	RNase A	3D FISH	No Label	0.16120145	0.814005843	2.532227849	0.937352165
Full 3D FISH Protocol	RNase A	3D FISH	No Label	0.1695459	0.856142133	2.578851588	0.954610826
Full 3D FISH Protocol	RNase A	3D FISH	No Label	0.1494347	0.754588243	2.461233612	0.911072301
Full 3D FISH Protocol	RNase A	3D FISH	No Label	0.13797577	0.696725017	2.387141932	0.883645861
Full 3D FISH Protocol	RNase A	3D FISH	No Label	0.14641376	0.739333648	2.442125656	0.903999129
Full 3D FISH Protocol	RNase A	3D FISH	No Label	0.16737989	0.845204608	2.567066461	0.950248338
Full 3D FISH Protocol	RNase A	3D FISH	No Label	0.18040562	0.910979577	2.634444903	0.975189746
Full 3D FISH Protocol	RNase A	3D FISH	No Label	0.17170049	0.867021991	2.590347949	0.958866422
Full 3D FISH Protocol	RNase A	3D FISH	No Label	0.15104043	0.762696567	2.471252874	0.914781121
Full 3D FISH Protocol	RNase A	3D FISH	No Label	0.14671852	0.74087257	2.444068128	0.904718172
Full 3D FISH Protocol	RNase A	3D FISH	No Label	0.15397644	0.777522298	2.489313303	0.921466532
Full 3D FISH Protocol	RNase A	3D FISH	No Label	0.149867	0.756771193	2.463940634	0.912074357
Full 3D FISH Protocol	RNase A	3D FISH	No Label	0.15605047	0.787995358	2.501860913	0.926111267
Full 3D FISH Protocol	RNase A	3D FISH	No Label	0.14225702	0.718343696	2.415318094	0.894075802
Full 3D FISH Protocol	RNase A	3D FISH	No Label	0.14342172	0.724224987	2.422886729	0.896877475
Full 3D FISH Protocol	RNase A	3D FISH	No Label	0.15583368	0.786900652	2.500557742	0.925628874
Full 3D FISH Protocol	RNase A	3D FISH	No Label	0.14934964	0.754158722	2.460700151	0.910874831
Full 3D FISH Protocol	RNase A	3D FISH	No Label	0.1724547	0.870830464	2.594318274	0.960336113
Full 3D FISH Protocol	RNase A	3D FISH	No Label	0.1519334	0.767205725	2.476781902	0.916827796
Full 3D FISH Protocol	RNase A	3D FISH	No Label	0.16384849	0.827372385	2.547371697	0.942957947
Full 3D FISH Protocol	RNase A	3D FISH	No Label	0.16766767	0.846657788	2.568645295	0.950832773
Full 3D FISH Protocol	RNase A	3D FISH	No Label	0.14547054	0.734570747	2.436093357	0.901766159
Full 3D FISH Protocol	RNase A	3D FISH	No Label	0.15050569	0.759996334	2.46792715	0.913550041
Full 3D FISH Protocol	RNase A	3D FISH	No Label	0.16935265	0.855166294	2.577809361	0.954225026
Full 3D FISH Protocol	RNase A	3D FISH	No Label	0.15737933	0.794705595	2.509805459	0.929052092
Full 3D FISH Protocol	RNase A	3D FISH	No Label	0.16916417	0.854214542	2.57679111	0.953848101
Full 3D FISH Protocol	RNase A	3D FISH	No Label	0.1587841	0.801799147	2.518121272	0.932130348
Full 3D FISH Protocol	RNase A	3D FISH	No Label	0.15253644	0.770250847	2.480498092	0.918203414
Full 3D FISH Protocol	RNase A	3D FISH	No Label	0.16431674	0.829736869	2.550016914	0.943937125
Full 3D FISH Protocol	RNase A	3D FISH	No Label	0.14900091	0.752397769	2.458510247	0.910064196
Full 3D FISH Protocol	RNase A	3D FISH	No Label	0.13460924	0.679725324	2.364626127	0.875311209
Full 3D FISH Protocol	RNase A	3D FISH	No Label	0.14672926	0.740926803	2.444136523	0.90474349
Full 3D FISH Protocol	RNase A	3D FISH	No Label	0.12562671	0.634366973	2.303248748	0.852591208
Full 3D FISH Protocol	RNase A	3D FISH	No Label	0.123808786	0.625187151	2.290629481	0.847919947
Full 3D FISH Protocol	RNase A	3D FISH	No Label	0.13240117	0.668575413	2.349703229	0.869787215
Full 3D FISH Protocol	RNase A	3D FISH	No Label	0.1258076	0.635280399	2.304501101	0.85305479
Full 3D FISH Protocol	RNase A	3D FISH	No Label	0.12947135	0.653780939	2.329729766	0.862393659
Full 3D FISH Protocol	RNase A	3D FISH	No Label	0.121146016	0.611741178	2.272040868	0.841039019
Full 3D FISH Protocol	RNase A	3D FISH	No Label	0.1332146	0.672682924	2.355214229	0.871827216
Full 3D FISH Protocol	RNase A	3D FISH	No Label	0.1416823	0.71544158	2.411567603	0.892687486
Full 3D FISH Protocol	RNase A	3D FISH	No Label	0.142775	0.720959298	2.418689445	0.895323771
Full 3D FISH Protocol	RNase A	3D FISH	No Label	0.12912153	0.652014482	2.327332551	0.861506284
Full 3D FISH Protocol	RNase A	3D FISH	No Label	0.12758467	0.644253925	2.3167712	0.8575968
Full 3D FISH Protocol	RNase A	3D FISH	No Label	0.12537767	0.633109416	2.301523579	0.851952604
Full 3D FISH Protocol	RNase A	3D FISH	No Label	0.11725913	0.592113886	2.244696631	0.830917031
Full 3D FISH Protocol	RNase A	3D FISH	No Label	0.11225095	0.566824487	2.209113868	0.817745396
Full 3D FISH Protocol	RNase A	3D FISH	No Label	0.13064688	0.659716917	2.337766347	0.865368552
Full 3D FISH Protocol	RNase A	3D FISH	No Label	0.11698046	0.590706709	2.242726959	0.83018792
Full 3D FISH Protocol	RNase A	3D FISH	No Label	0.11277333	0.569462307	2.212843587	0.819126023
Full 3D FISH Protocol	RNase A	3D FISH	No Label	0.1127212	0.56919907	2.212471578	0.818988317
Full 3D FISH Protocol	RNase A	3D FISH	No Label	0.14350547	0.724647893	2.423429291	0.897078315
Full 3D FISH Protocol	RNase A	3D FISH	No Label	0.14135289	0.713778185	2.409413342	0.891890046
Full 3D FISH Protocol	RNase A	3D FISH	No Label	0.14449029	0.729620858	2.429792105	0.899433631
Full 3D FISH Protocol	RNase A	3D FISH	No Label	0.13332504	0.673240604	2.35596126	0.872103744
Full 3D FISH Protocol	RNase A	3D FISH	No Label	0.16259228	0.821029004	2.540224935	0.940312438
Full 3D FISH Protocol	RNase A	3D FISH	No Label	0.15131384	0.764077183	2.472949047	0.915408992
Full 3D FISH Protocol	RNase A	3D FISH	No Label	0.14600165	0.73725265	2.43949381	0.903024902
Full 3D FISH Protocol	RNase A	3D FISH	No Label	0.14311215	0.722661777	2.420879259	0.896134372
Full 3D FISH Protocol	RNase A	3D FISH	No Label	0.12996925	0.656295144	2.333137294	0.86365502
Full 3D FISH Protocol	RNase A	3D FISH	No Label	0.15420397	0.778671238	2.490698496	0.921979287
Full 3D FISH Protocol	RNase A	3D FISH	No Label	0.16213062	0.818697797	2.537580231	0.93933345
Full 3D FISH Protocol	RNase A	3D FISH	No Label	0.17034167	0.860160468	2.583124109	0.95619238
Full 3D FISH Protocol	RNase A	3D FISH	No Label	0.15401317	0.77770777	2.489537057	0.921549358
Full 3D FISH Protocol	RNase A	3D FISH	No Label	0.12052878	0.628492781	2.267714926	0.850879907
Full 3D FISH Protocol	RNase A	3D FISH	No Label	0.11306689	0.589583037	2.214937689	0.831077113
Full 3D FISH Protocol	RNase A	3D FISH	No Label	0.13862622	0.7228612	2.391457075	0.897309777
Full 3D FISH Protocol	RNase A	3D FISH	No Label	0.102403685	0.533980156	2.13796018	0.802194023
Full 3D FISH Protocol	RNase A	3D FISH	No Label	0.13509706	0.704458528	2.367906935	0.888473419
Full 3D FISH Protocol	RNase A	3D FISH	No Label	0.1267912	0.661147934	2.311300047	0.867233684
Full 3D FISH Protocol	RNase A	3D FISH	No Label	0.13567792	0.707487401	2.371805629	0.889936266
Full 3D FISH Protocol	RNase A	3D FISH	No Label	0.12316211	0.642224181	2.286126289	0.857788121
Full 3D FISH Protocol	RNase A	3D FISH	No Label	0.12793136	0.667093256	2.319157821	0.870182036
Full 3D FISH Protocol	RNase A	3D FISH	No Label	0.14796408	0.771553119	2.451972878	0.920016194
Full 3D FISH Protocol	RNase A	3D FISH	No Label	0.15038966	0.784201215	2.467204076	0.925731162
Full 3D FISH Protocol	RNase A	3D FISH	No Label	0.13453	0.701501615	2.364092642	0.88704224
Full 3D FISH Protocol	RNase A	3D FISH	No Label	0.14940515	0.779067524	2.461048317	0.923421431
Full 3D FISH Protocol	RNase A	3D FISH	No Label	0.1472965	0.768072048	2.447743061	0.918429104
Full 3D FISH Protocol	RNase A	3D FISH	No Label	0.12460824	0.649764972	2.296186326	0.861562794
Full 3D FISH Protocol	RNase A	3D FISH	No Label	0.14129299	0.736766972	2.409021254	0.903900114
Full 3D FISH Protocol	RNase A	3D FISH	No Label	0.13090777	0.682613633	2.339545891	0.877831939
Full 3D FISH Protocol	RNase A	3D FISH	No Label	0.13249056	0.690867032	2.350309603	0.881870641
Full 3D FISH Protocol	RNase A	3D FISH	No Label	0.13745493	0.716753552	2.383678182	0.894391022
Full 3D FISH Protocol	RNase A	3D FISH	No Label	0.1486053	0.774896737	2.456020509	0.921534924
Full 3D FISH Protocol	RNase A	3D FISH	No Label	0.14883946	0.776117755	2.457494872	0.922088127
Full 3D FISH Protocol	RNase A	3D FISH	No Label	0.12363954	0.644713722	2.289451629	0.859035837
Full 3D FISH Protocol	RNase A	3D FISH	No Label	0.11811086	0.615884628	2.250709195	0.844499107
Full 3D FISH Protocol	RNase A	3D FISH	No Label	0.14161408	0.738441283	2.411121735	0.904688245
Full 3D FISH Protocol	RNase A	3D FISH	No Label	0.122744516	0.640046653	2.283214462	0.85669556
Full 3D FISH Protocol	RNase A	3D FISH	No Label	0.13234918	0.690129812	2.349350471	0.881510761
Full 3D FISH Protocol	RNase A	3D FISH	No Label	0.14319919	0.74670678	2.421444	0.908561311
Full 3D FISH Protocol	RNase A	3D FISH	No Label	0.1441473	0.751650664	2.427579704	0.910863517
Full 3D FISH Protocol	RNase A	3D FISH	No Label	0.14234184	0.74223616	2.415870737	0.906470141
Full 3D FISH Protocol	RNase A	3D FISH	No Label	0.13782336	0.718674717	2.386129129	0.895310653
Full 3D FISH Protocol	RNase A	3D FISH	No Label	0.14213042	0.741133719	2.414492815	0.905953124
Full 3D FISH Protocol	RNase A	3D FISH	No Label	0.14559464	0.759197764	2.436888778	0.914356418
Full 3D FISH Protocol	RNase A	3D FISH	No Label	0.15513791	0.808960785	2.496362021	0.936671651
Full 3D FISH Protocol	RNase A	3D FISH	No Label	0.18109074	0.944290839	2.637753455	0.989723792
Full 3D FISH Protocol	RNase A	3D FISH	No Label	0.15772204	0.822435634	2.511842086	0.942479999
Full 3D FISH Protocol	RNase A	3D FISH	No Label	0.13255692	0.691213064	2.350759634	0.8820395
Full 3D FISH Protocol	RNase A	3D FISH	No Label	0.12959087	0.675746708	2.330548215	0.874455879
Full 3D FISH Protocol	RNase A	3D FISH	No Label	0.12873879	0.671303569	2.324706837	0.872264108
Full 3D FISH Protocol	RNase A	3D FISH	No Label	0.13357644	0.696529313	2.357660675	0.884628872
Full 3D FISH Protocol	RNase A	3D FISH	No Label	0.13010554	0.678430435	2.334069118	0.875776973
Full 3D FISH Protocol	RNase A	3D FISH	No Label	0.1566411	0.816799113	2.505401251	0.940063303
Full 3D FISH Protocol	RNase A	3D FISH	No Label	0.1349563	0.70372454	2.366960874	0.888118443
Full 3D FISH Protocol	RNase A	3D FISH	No Label	0.13200012	0.688309651	2.346980453	0.880621495
Full 3D FISH Protocol	RNase A	3D FISH	No Label	0.14149532	0.737822014	2.410345208	0.904396881
Full 3D FISH Protocol	RNase A	3D FISH	No Label	0.1313037	0.684678195	2.342243684	0.87884419
Full 3D FISH Protocol	RNase A	3D FISH	No Label	0.16081318	0.838554267	2.52997968	0.94928549
Full 3D FISH Protocol	RNase A	3D FISH	No Label	0.14139377	0.737292485	2.409680869	0.904147611
Full 3D FISH Protocol	RNase A	3D FISH	No Label	0.13145939	0.685490035	2.343303572	0.879241876
Full 3D FISH Protocol	RNase A	3D FISH	No Label	0.15001084	0.782225872	2.464839789	0.924844047
Full 3D FISH Protocol	RNase A	3D FISH	No Label	0.17519936	0.91357046	2.608528382	0.978758115
Full 3D FISH Protocol	RNase A	3D FISH	No Label	0.16125074	0.840835907	2.532512762	0.95023594
Full 3D FISH Protocol	RNase A	3D FISH	No Label	0.14089358	0.734684263	2.406404037	0.902918096
Full 3D FISH Protocol	RNase A	3D FISH	No Label	0.12800346	0.667469218	2.319653858	0.870368156
Full 3D FISH Protocol	RNase A	3D FISH	No Label	0.1285734	0.670441149	2.323571281	0.871838031
Full 3D FISH Protocol	RNase A	3D FISH	No Label	0.12411107	0.647172497	2.292731938	0.860266657
Full 3D FISH Protocol	RNase A	3D FISH	No Label	0.15817162	0.824779952	2.514506114	0.943479581
Full 3D FISH Protocol	RNase A	3D FISH	No Label	0.14465694	0.754308162	2.430865643	0.912096449
Full 3D FISH Protocol	RNase A	3D FISH	No Label	0.13317218	0.694421314	2.354927218	0.883603238
Full 3D FISH Protocol	RNase A	3D FISH	No Label	0.14383338	0.75001374	2.425551414	0.910102473
Full 3D FISH Protocol	RNase A	3D FISH	No Label	0.14041983	0.732213912	2.403293454	0.90175096
Full 3D FISH Protocol	RNase A	3D FISH	No Label	0.14675432	0.765244871	2.444296095	0.917135752
Full 3D FISH Protocol	RNase A	3D FISH	No Label	0.16276886	0.848752086	2.541233922	0.953508247
Full 3D FISH Protocol	RNase A	3D FISH	No Label	0.12396568	0.646414367	2.291720919	0.859887308
Full 3D FISH Protocol	RNase A	3D FISH	No Label	0.16172077	0.843286861	2.535224171	0.9512533
Full 3D FISH Protocol	RNase A	3D FISH	No Label	0.13212636	0.688967925	2.347837909	0.880943226
Full 3D FISH Protocol	RNase A	3D FISH	No Label	0.14076343	0.734005601	2.405550159	0.902597709
Full 3D FISH Protocol	RNase A	3D FISH	No Label	0.13725767	0.715724948	2.382364405	0.893898073
Full 3D FISH Protocol	RNase A	3D FISH	No Label	0.1392168	0.725940757	2.395364697	0.898775974
Full 3D FISH Protocol	RNase A	3D FISH	No Label	0.1402447	0.731300703	2.402141877	0.901318871
Full 3D FISH Protocol	RNase A	3D FISH	No Label	0.1359108	0.708701745	2.373366275	0.890521843
Full 3D FISH Protocol	RNase A	3D FISH	No Label	0.097591035	0.508884774	2.10252325	0.788897567
Full 3D FISH Protocol	RNase A	3D FISH	No Label	0.10041924	0.523632343	2.123407026	0.796733466
Full 3D FISH Protocol	RNase A	3D FISH	No Label	0.11642739	0.607106238	2.238814201	0.840035931
Full 3D FISH Protocol	RNase A	3D FISH	No Label	0.15049654	0.784758536	2.467870147	0.925981082
Full 3D FISH Protocol	RNase A	3D FISH	No Label	0.1372406	0.715635937	2.382250667	0.893855397
Full 3D FISH Protocol	RNase A	3D FISH	No Label	0.11889774	0.619987785	2.256253777	0.846579516
Full 3D FISH Protocol	RNase A	3D FISH	No Label	0.10411271	0.542891803	2.150431655	0.806873503
Full 3D FISH Protocol	RNase A	3D FISH	No Label	0.10058351	0.524488922	2.124614757	0.797186624
Full 3D FISH Protocol	RNase A	3D FISH	No Label	0.09847516	0.513495011	2.109070526	0.791354201
Full 3D FISH Protocol	RNase A	3D FISH	No Label	0.09720831	0.506889069	2.099683539	0.787832066
Full 3D FISH Protocol	RNase A	3D FISH	No Label	0.10025597	0.522780977	2.122206091	0.796282858
Full 3D FISH Protocol	RNase A	3D FISH	No Label	0.09661432	0.503791731	2.095269601	0.786175891
Full 3D FISH Protocol	RNase A	3D FISH	No Label	0.1329172	0.69309173	2.35320114	0.882955589
Full 3D FISH Protocol	RNase A	3D FISH	No Label	0.10531368	0.549154216	2.159163026	0.810149642
Full 3D FISH Protocol	RNase A	3D FISH	No Label	0.1538156	0.80206565	2.488332843	0.933658986
Full 3D FISH Protocol	RNase A	3D FISH	No Label	0.1352102	0.705048492	2.368666997	0.888758605
Full 3D FISH Protocol	RNase A	3D FISH	No Label	0.13950004	0.727417701	2.397235233	0.899477826
Full 3D FISH Protocol	RNase A	3D FISH	No Label	0.112707846	0.587710816	2.212376275	0.830116033
Full 3D FISH Protocol	RNase A	3D FISH	No Label	0.083384186	0.434803696	1.994485465	0.748360205
Full 3D FISH Protocol	RNase A	3D FISH	No Label	0.09729282	0.507329743	2.100310868	0.788067449
Full 3D FISH Protocol	RNase A	3D FISH	No Label	0.13415164	0.699528671	2.361543182	0.886085645
Full 3D FISH Protocol	RNase A	3D FISH	No Label	0.13690035	0.713861716	2.379981932	0.893004134
Full 3D FISH Protocol	RNase A	3D FISH	No Label	0.15696684	0.818497672	2.507347456	0.940793547
Full 3D FISH Protocol	RNase A	3D FISH	No Label	0.13536087	0.705834156	2.369678677	0.889138202
Full 3D FISH Protocol	RNase A	3D FISH	No Label	0.14992265	0.781766009	2.464288599	0.924637233
Full 3D FISH Protocol	RNase A	3D FISH	No Label	0.12426562	0.647978393	2.293806242	0.860669751
Full 3D FISH Protocol	RNase A	3D FISH	No Label	0.14836952	0.773667271	2.454533915	0.920977132
Full 3D FISH Protocol	RNase A	3D FISH	No Label	0.15485889	0.807505846	2.494673779	0.936038198
Full 3D FISH Protocol	RNase A	3D FISH	No Label	0.14013809	0.730744789	2.401440411	0.901055671
Full 3D FISH Protocol	RNase A	3D FISH	No Label	0.14327845	0.747120078	2.421958049	0.90875419
Full 3D FISH Protocol	RNase A	3D FISH	No Label	0.14393952	0.750567203	2.426237565	0.910359926
Full 3D FISH Protocol	RNase A	3D FISH	No Label	0.14731641	0.768175868	2.447869443	0.918476524
Full 3D FISH Protocol	RNase A	3D FISH	No Label	0.11975291	0.621184175	2.262268333	0.844801635
Full 3D FISH Protocol	RNase A	3D FISH	No Label	0.148973	0.772755085	2.458334787	0.918018972
Full 3D FISH Protocol	RNase A	3D FISH	No Label	0.12442723	0.645430881	2.294929163	0.856998209
Full 3D FISH Protocol	RNase A	3D FISH	No Label	0.12574606	0.652271937	2.304075111	0.860413592
Full 3D FISH Protocol	RNase A	3D FISH	No Label	0.11410004	0.591861519	2.22229695	0.829875073
Full 3D FISH Protocol	RNase A	3D FISH	No Label	0.12772489	0.662536555	2.317736765	0.86551528
Full 3D FISH Protocol	RNase A	3D FISH	No Label	0.13600719	0.705498632	2.374011821	0.886530143
Full 3D FISH Protocol	RNase A	3D FISH	No Label	0.11527918	0.597977973	2.230675845	0.833004014
Full 3D FISH Protocol	RNase A	3D FISH	No Label	0.12115105	0.628436629	2.272076123	0.84846417
Full 3D FISH Protocol	RNase A	3D FISH	No Label	0.120235585	0.623687914	2.265657855	0.846067389
Full 3D FISH Protocol	RNase A	3D FISH	No Label	0.12985288	0.673574898	2.332341351	0.870969089
Full 3D FISH Protocol	RNase A	3D FISH	No Label	0.12189746	0.632308419	2.277298871	0.850414508
Full 3D FISH Protocol	RNase A	3D FISH	No Label	0.09230516	0.478806775	2.062989767	0.770384796
Full 3D FISH Protocol	RNase A	3D FISH	No Label	0.09024052	0.468097042	2.047350122	0.764544464
Full 3D FISH Protocol	RNase A	3D FISH	No Label	0.14067812	0.729727753	2.404990188	0.898098433
Full 3D FISH Protocol	RNase A	3D FISH	No Label	0.12707874	0.659184836	2.313284117	0.863852522
Full 3D FISH Protocol	RNase A	3D FISH	No Label	0.13666445	0.708907981	2.378407166	0.888171502
Full 3D FISH Protocol	RNase A	3D FISH	No Label	0.14127994	0.732849523	2.408935818	0.899571854
Full 3D FISH Protocol	RNase A	3D FISH	No Label	0.1545559	0.801714791	2.49283686	0.930903123
Full 3D FISH Protocol	RNase A	3D FISH	No Label	0.1624072	0.842441178	2.539165842	0.948203812
Full 3D FISH Protocol	RNase A	3D FISH	No Label	0.15435827	0.800689642	2.491636664	0.930454932
Full 3D FISH Protocol	RNase A	3D FISH	No Label	0.14435291	0.748789681	2.428906426	0.907029503
Full 3D FISH Protocol	RNase A	3D FISH	No Label	0.12973242	0.672950046	2.331517131	0.870661299
Full 3D FISH Protocol	RNase A	3D FISH	No Label	0.13048545	0.676856175	2.336664481	0.87258348
Full 3D FISH Protocol	RNase A	3D FISH	No Label	0.14688154	0.761906231	2.445105843	0.913078871
Full 3D FISH Protocol	RNase A	3D FISH	No Label	0.13692963	0.710283527	2.380177289	0.888832521
Full 3D FISH Protocol	RNase A	3D FISH	No Label	0.12651119	0.656240831	2.309366405	0.862389526
Full 3D FISH Protocol	RNase A	3D FISH	No Label	0.1169387	0.606586261	2.24243169	0.837394013
Full 3D FISH Protocol	RNase A	3D FISH	No Label	0.12804502	0.664197138	2.319939738	0.866337939
Full 3D FISH Protocol	RNase A	3D FISH	No Label	0.11600386	0.601737044	2.235814665	0.83492301
Full 3D FISH Protocol	RNase A	3D FISH	No Label	0.10551611	0.547334823	2.160632172	0.806847519
Full 3D FISH Protocol	RNase A	3D FISH	No Label	0.111121885	0.576413187	2.201037823	0.821936251
Full 3D FISH Protocol	RNase A	3D FISH	No Label	0.09714576	0.503916012	2.099219116	0.783913966
Full 3D FISH Protocol	RNase A	3D FISH	No Label	0.1171968	0.607925081	2.244256181	0.838075335
Full 3D FISH Protocol	RNase A	3D FISH	No Label	0.10727039	0.556434651	2.17333371	0.81159067
Full 3D FISH Protocol	RNase A	3D FISH	No Label	0.11154315	0.578598379	2.20405343	0.823062373
Full 3D FISH Protocol	RNase A	3D FISH	No Label	0.13754235	0.713461838	2.384260071	0.89035716
Full 3D FISH Protocol	RNase A	3D FISH	No Label	0.12625518	0.654912852	2.307597187	0.861728845
Full 3D FISH Protocol	RNase A	3D FISH	No Label	0.113826655	0.590443412	2.22035121	0.829148473
Full 3D FISH Protocol	RNase A	3D FISH	No Label	0.105294645	0.546186036	2.159024841	0.806247292
Full 3D FISH Protocol	RNase A	3D FISH	No Label	0.12385225	0.642448336	2.290931883	0.8555055
Full 3D FISH Protocol	RNase A	3D FISH	No Label	0.111627564	0.579036253	2.204657366	0.823287901
Full 3D FISH Protocol	RNase A	3D FISH	No Label	0.1113014	0.57734437	2.202323218	0.822416258
Full 3D FISH Protocol	RNase A	3D FISH	No Label	0.16363157	0.848792249	2.546142823	0.950809234
Full 3D FISH Protocol	RNase A	3D FISH	No Label	0.123636246	0.641327877	2.2894287	0.854944164
Full 3D FISH Protocol	RNase A	3D FISH	No Label	0.11996978	0.622309127	2.263791742	0.845370524
Full 3D FISH Protocol	RNase A	3D FISH	No Label	0.1295976	0.672250706	2.330594291	0.870316682
Full 3D FISH Protocol	RNase A	3D FISH	No Label	0.12475386	0.647125181	2.297197266	0.85784519
Full 3D FISH Protocol	RNase A	3D FISH	No Label	0.13397847	0.694975223	2.360375159	0.881437787
Full 3D FISH Protocol	RNase A	3D FISH	No Label	0.118938886	0.616961657	2.256543432	0.842663779
Full 3D FISH Protocol	RNase A	3D FISH	No Label	0.12954761	0.671991397	2.330252013	0.870188864
Full 3D FISH Protocol	RNase A	3D FISH	No Label	0.14619507	0.758345363	2.440729777	0.911444711
Full 3D FISH Protocol	RNase A	3D FISH	No Label	0.13118397	0.680479549	2.341428233	0.874362414
Full 3D FISH Protocol	RNase A	3D FISH	No Label	0.1415201	0.734095285	2.410507271	0.900158684
Full 3D FISH Protocol	RNase A	3D FISH	No Label	0.13523531	0.701494723	2.368835639	0.884597195
Full 3D FISH Protocol	RNase A	3D FISH	No Label	0.14454408	0.749781321	2.430138715	0.907489678
Full 3D FISH Protocol	RNase A	3D FISH	No Label	0.1132826	0.587621281	2.216475593	0.827701196
Full 3D FISH Protocol	RNase A	3D FISH	No Label	0.10047067	0.521163037	2.123785205	0.793087711
Full 3D FISH Protocol	RNase A	3D FISH	No Label	0.110058405	0.570896687	2.193412345	0.81908866
Full 3D FISH Protocol	RNase A	3D FISH	No Label	0.11671766	0.605439679	2.240868346	0.836810212
Full 3D FISH Protocol	RNase A	3D FISH	No Label	0.14360978	0.744934906	2.42410473	0.905236399
Full 3D FISH Protocol	RNase A	3D FISH	No Label	0.13281968	0.68896433	2.352540577	0.87851211
Full 3D FISH Protocol	RNase A	3D FISH	No Label	0.13738862	0.712664407	2.383236666	0.889974988
Full 3D FISH Protocol	RNase A	3D FISH	No Label	0.13685435	0.709893033	2.379674972	0.888644941
Full 3D FISH Protocol	RNase A	3D FISH	No Label	0.13945983	0.72340822	2.396969824	0.895103378
Full 3D FISH Protocol	RNase A	3D FISH	No Label	0.13375008	0.693790515	2.358833562	0.880862107
Full 3D FISH Protocol	RNase A	3D FISH	No Label	0.13934219	0.722797996	2.396193066	0.894813313
Full 3D FISH Protocol	RNase A	3D FISH	No Label	0.15294392	0.793353103	2.483000996	0.927230104
Full 3D FISH Protocol	RNase A	3D FISH	No Label	0.16117749	0.836062407	2.532089312	0.945561214
Full 3D FISH Protocol	RNase A	3D FISH	No Label	0.1432442	0.743038563	2.421735942	0.90435182
Full 3D FISH Protocol	RNase A	3D FISH	No Label	0.15438293	0.800817559	2.491786511	0.93051089
Full 3D FISH Protocol	RNase A	3D FISH	No Label	0.12793607	0.663631991	2.319190228	0.866058049
Full 3D FISH Protocol	RNase A	3D FISH	No Label	0.1268937	0.658224993	2.312007496	0.863375792
Full 3D FISH Protocol	RNase A	3D FISH	No Label	0.13308352	0.690332925	2.354327212	0.879179295
Full 3D FISH Protocol	RNase A	3D FISH	No Label	0.12329271	0.639545881	2.287036325	0.854050777
Full 3D FISH Protocol	RNase A	3D FISH	No Label	0.13984752	0.725419252	2.399526837	0.896058247
Full 3D FISH Protocol	RNase A	3D FISH	No Label	0.11526888	0.597924544	2.230602747	0.832976717
Full 3D FISH Protocol	RNase A	3D FISH	No Label	0.1311065	0.680077695	2.340900434	0.874165317
Full 3D FISH Protocol	RNase A	3D FISH	No Label	0.16137509	0.837087401	2.53323106	0.945987579
Full 3D FISH Protocol	RNase A	3D FISH	No Label	0.14816923	0.768585756	2.453269492	0.916127432
Full 3D FISH Protocol	RNase A	3D FISH	No Label	0.1532718	0.795053888	2.485010146	0.927980384
Full 3D FISH Protocol	RNase A	3D FISH	No Label	0.15542485	0.806222222	2.498094812	0.932866606
Full 3D FISH Protocol	RNase A	3D FISH	No Label	0.13376375	0.693861424	2.358925868	0.880896577
Full 3D FISH Protocol	RNase A	3D FISH	No Label	0.13633113	0.707178978	2.376179549	0.88733964
Full 3D FISH Protocol	RNase A	3D FISH	No Label	0.14605089	0.75759747	2.43980858	0.911100707
Full 3D FISH Protocol	RNase A	3D FISH	No Label	0.1534595	0.796027528	2.486158371	0.928409166
Full 3D FISH Protocol	RNase A	3D FISH	No Label	0.12347805	0.64050728	2.288327284	0.854532861
Full 3D FISH Protocol	RNase A	3D FISH	No Label	0.1316061	0.682669228	2.34430183	0.875435505
Full 3D FISH Protocol	RNase A	3D FISH	No Label	0.13356285	0.692819313	2.357568848	0.880389824
Full 3D FISH Protocol	RNase A	3D FISH	No Label	0.1256898	0.651980104	2.303685608	0.860268139
Full 3D FISH Protocol	RNase A	3D FISH	No Label	0.12864754	0.66732254	2.32408039	0.867884188
Full 3D FISH Protocol	RNase A	3D FISH	No Label	0.13183862	0.68387536	2.345882971	0.876025952
Full 3D FISH Protocol	RNase A	3D FISH	No Label	0.14348513	0.744288319	2.423297542	0.90493497
Full 3D FISH Protocol	RNase A	3D FISH	No Label	0.13711344	0.711236989	2.381403148	0.889290295
Full 3D FISH Protocol	RNase A	3D FISH	No Label	0.15922992	0.825959941	2.520742386	0.941323918
Full 3D FISH Protocol	RNase A	3D FISH	No Label	0.14113642	0.732105054	2.407995874	0.899220849
Full 3D FISH Protocol	RNase A	3D FISH	No Label	0.16348632	0.848038806	2.545318747	0.950501498
Full 3D FISH Protocol	RNase A	3D FISH	No Label	0.12480365	0.647383453	2.297542835	0.857974236
Full 3D FISH Protocol	RNase A	3D FISH	No Label	0.14421234	0.748060514	2.427999533	0.906690841
Full 3D FISH Protocol	RNase A	3D FISH	No Label	0.1298874	0.673753961	2.33257749	0.87105727
Full 3D FISH Protocol	RNase A	3D FISH	No Label	0.121618174	0.630859702	2.275345755	0.849685153
Full 3D FISH Protocol	RNase A	3D FISH	No Label	0.1312755	0.680954335	2.34205165	0.874595217
Full 3D FISH Protocol	RNase A	3D FISH	No Label	0.112885006	0.585558876	2.213640384	0.826642441
Full 3D FISH Protocol	RNase A	3D FISH	No Label	0.119972855	0.622325077	2.263813337	0.845378588
Full 3D FISH Protocol	RNase A	3D FISH	No Label	0.11267059	0.584446654	2.212110376	0.826071088
Full 3D FISH Protocol	RNase A	3D FISH	No Label	0.14694872	0.762254708	2.445533209	0.913238463
Full 3D FISH Protocol	RNase A	3D FISH	No Label	0.10685946	0.554303069	2.170363247	0.810481407
Full 3D FISH Protocol	Formamide	3D FISH	No Label	0.06569592	0.331739341	1.813632061	0.671350305
Full 3D FISH Protocol	Formamide	3D FISH	No Label	0.0667938	0.337283216	1.824202672	0.675263217
Full 3D FISH Protocol	Formamide	3D FISH	No Label	0.06374236	0.321874608	1.794399139	0.664230874
Full 3D FISH Protocol	Formamide	3D FISH	No Label	0.070932984	0.358184516	1.862773067	0.68954078
Full 3D FISH Protocol	Formamide	3D FISH	No Label	0.064151436	0.323940285	1.798474824	0.665739566
Full 3D FISH Protocol	Formamide	3D FISH	No Label	0.0694486	0.350688943	1.849153716	0.684499319
Full 3D FISH Protocol	Formamide	3D FISH	No Label	0.07925649	0.400215047	1.935724785	0.716545242
Full 3D FISH Protocol	Formamide	3D FISH	No Label	0.070151106	0.354236331	1.855626673	0.686895407
Full 3D FISH Protocol	Formamide	3D FISH	No Label	0.07019699	0.354468027	1.856047712	0.687051263
Full 3D FISH Protocol	Formamide	3D FISH	No Label	0.0726166	0.366686135	1.877967839	0.695165413
Full 3D FISH Protocol	Formamide	3D FISH	No Label	0.061580125	0.310956146	1.772375437	0.656078383
Full 3D FISH Protocol	Formamide	3D FISH	No Label	0.06826852	0.344729989	1.83816263	0.68043076
Full 3D FISH Protocol	Formamide	3D FISH	No Label	0.07210785	0.364117142	1.873403074	0.693475679
Full 3D FISH Protocol	Formamide	3D FISH	No Label	0.07630324	0.385302261	1.910422515	0.707179127
Full 3D FISH Protocol	Formamide	3D FISH	No Label	0.06800987	0.343423906	1.83573288	0.679531342
Full 3D FISH Protocol	Formamide	3D FISH	No Label	0.07182601	0.362693957	1.870864474	0.692535968
Full 3D FISH Protocol	Formamide	3D FISH	No Label	0.07420825	0.374723361	1.892108812	0.700399963
Full 3D FISH Protocol	Formamide	3D FISH	No Label	0.06583719	0.3324527	1.815001296	0.671857153
Full 3D FISH Protocol	Formamide	3D FISH	No Label	0.062341366	0.314800122	1.780226738	0.658984691
Full 3D FISH Protocol	Formamide	3D FISH	No Label	0.06803718	0.343561811	1.835989793	0.679626443
Full 3D FISH Protocol	Formamide	3D FISH	No Label	0.059895523	0.302449548	1.754572242	0.649488193
Full 3D FISH Protocol	Formamide	3D FISH	No Label	0.0641255	0.323809319	1.798217214	0.665644207
Full 3D FISH Protocol	Formamide	3D FISH	No Label	0.05715236	0.288597621	1.724047692	0.638188952
Full 3D FISH Protocol	Formamide	3D FISH	No Label	0.058813434	0.296985411	1.742783225	0.645124264
Full 3D FISH Protocol	Formamide	3D FISH	No Label	0.06448301	0.325614608	1.801758914	0.666955234
Full 3D FISH Protocol	Formamide	3D FISH	No Label	0.06380041	0.322167738	1.794979145	0.664445574
Full 3D FISH Protocol	Formamide	3D FISH	No Label	0.063214324	0.319208227	1.789097581	0.662268402
Full 3D FISH Protocol	Formamide	3D FISH	No Label	0.06298361	0.31804321	1.78676628	0.661405426
Full 3D FISH Protocol	Formamide	3D FISH	No Label	0.06281506	0.317192096	1.785057234	0.660772791
Full 3D FISH Protocol	Formamide	3D FISH	No Label	0.06942817	0.35058578	1.84896471	0.684429355
Full 3D FISH Protocol	Formamide	3D FISH	No Label	0.06616599	0.334113015	1.8181776	0.673032922
Full 3D FISH Protocol	Formamide	3D FISH	No Label	0.06677843	0.337205603	1.824055775	0.67520884
Full 3D FISH Protocol	Formamide	3D FISH	No Label	0.06935176	0.350199938	1.848257423	0.684167539
Full 3D FISH Protocol	Formamide	3D FISH	No Label	0.06499768	0.328213495	1.806823256	0.668829896
Full 3D FISH Protocol	Formamide	3D FISH	No Label	0.068418	0.345484806	1.839563359	0.680949267
Full 3D FISH Protocol	Formamide	3D FISH	No Label	0.07819156	0.394837557	1.926665716	0.713191856
Full 3D FISH Protocol	Formamide	3D FISH	No Label	0.07532908	0.380383125	1.901946956	0.704041738
Full 3D FISH Protocol	Formamide	3D FISH	No Label	0.072125115	0.364204323	1.873558355	0.693533159
Full 3D FISH Protocol	Formamide	3D FISH	No Label	0.06612518	0.33390694	1.817784156	0.672887281
Full 3D FISH Protocol	Formamide	3D FISH	No Label	0.06042538	0.305125124	1.760239841	0.651586162
Full 3D FISH Protocol	Formamide	3D FISH	No Label	0.07642204	0.385902156	1.911451521	0.707560033
Full 3D FISH Protocol	Formamide	3D FISH	No Label	0.06141581	0.310126417	1.770665726	0.655445501
Full 3D FISH Protocol	Formamide	3D FISH	No Label	0.058796246	0.296898618	1.742593494	0.645054032
Full 3D FISH Protocol	Formamide	3D FISH	No Label	0.061816398	0.312149234	1.774824381	0.656984906
Full 3D FISH Protocol	Formamide	3D FISH	No Label	0.06762	0.341455211	1.832055748	0.678170182
Full 3D FISH Protocol	Formamide	3D FISH	No Label	0.06903251	0.348587848	1.845295596	0.683071163
Full 3D FISH Protocol	Formamide	3D FISH	No Label	0.06332767	0.319780581	1.79023955	0.662691123
Full 3D FISH Protocol	Formamide	3D FISH	No Label	0.07273626	0.367290373	1.879038246	0.695561645
Full 3D FISH Protocol	Formamide	3D FISH	No Label	0.07346624	0.370976493	1.885542174	0.697969197
Full 3D FISH Protocol	Formamide	3D FISH	No Label	0.06227539	0.314466969	1.779550669	0.658734431
Full 3D FISH Protocol	Formamide	3D FISH	No Label	0.06969058	0.35191085	1.851389057	0.685326773
Full 3D FISH Protocol	Formamide	3D FISH	No Label	0.060479987	0.305400868	1.760820258	0.651801014
Full 3D FISH Protocol	Formamide	3D FISH	No Label	0.06826959	0.344735393	1.838172665	0.680434475
Full 3D FISH Protocol	Formamide	3D FISH	No Label	0.07326221	0.369946219	1.88372877	0.697297931
Full 3D FISH Protocol	Formamide	3D FISH	No Label	0.06701983	0.338424581	1.826359488	0.676061603
Full 3D FISH Protocol	Formamide	3D FISH	No Label	0.07107225	0.358887757	1.864039786	0.69000968
Full 3D FISH Protocol	Formamide	3D FISH	No Label	0.06922833	0.349576664	1.847113594	0.683744129
Full 3D FISH Protocol	Formamide	3D FISH	No Label	0.07101986	0.358623207	1.863563478	0.689833366
Full 3D FISH Protocol	Formamide	3D FISH	No Label	0.0688161	0.34749506	1.843281628	0.682325654
Full 3D FISH Protocol	Formamide	3D FISH	No Label	0.06835172	0.345150118	1.838942582	0.680719474
Full 3D FISH Protocol	Formamide	3D FISH	No Label	0.06996443	0.353293688	1.85391153	0.686260514
Full 3D FISH Protocol	Formamide	3D FISH	No Label	0.08047069	0.406346294	1.945970104	0.720337741
Full 3D FISH Protocol	Formamide	3D FISH	No Label	0.06558608	0.331184691	1.812565547	0.670955515
Full 3D FISH Protocol	Formamide	3D FISH	No Label	0.0669106	0.337873011	1.825318001	0.675676077
Full 3D FISH Protocol	Formamide	3D FISH	No Label	0.06745928	0.340643636	1.830534637	0.677607114
Full 3D FISH Protocol	Formamide	3D FISH	No Label	0.06699313	0.338289756	1.826105047	0.675967417
Full 3D FISH Protocol	Formamide	3D FISH	No Label	0.0650324	0.328388818	1.80716348	0.668955837
Full 3D FISH Protocol	Formamide	3D FISH	No Label	0.06550154	0.330757796	1.811743541	0.670651233
Full 3D FISH Protocol	Formamide	3D FISH	No Label	0.06814132	0.344087678	1.836968677	0.679988796
Full 3D FISH Protocol	Formamide	3D FISH	No Label	0.06790077	0.342872992	1.834705681	0.679151105
Full 3D FISH Protocol	Formamide	3D FISH	No Label	0.07549437	0.381217776	1.903389855	0.704575855
Full 3D FISH Protocol	Formamide	3D FISH	No Label	0.06651584	0.335879624	1.821541422	0.674278105
Full 3D FISH Protocol	Formamide	3D FISH	No Label	0.06789804	0.342859207	1.834679959	0.679141584
Full 3D FISH Protocol	Formamide	3D FISH	No Label	0.06529934	0.329736763	1.809773398	0.669921948
Full 3D FISH Protocol	Formamide	3D FISH	No Label	0.07185974	0.362864281	1.871168661	0.692648569
Full 3D FISH Protocol	Formamide	3D FISH	No Label	0.06239969	0.315094636	1.780823718	0.659205675
Full 3D FISH Protocol	Formamide	3D FISH	No Label	0.06252829	0.315744017	1.782137791	0.659692104
Full 3D FISH Protocol	Formamide	3D FISH	No Label	0.07069493	0.356982435	1.860603529	0.688737684
Full 3D FISH Protocol	Formamide	3D FISH	No Label	0.07077879	0.357405896	1.861368417	0.689020823
Full 3D FISH Protocol	Formamide	3D FISH	No Label	0.07420114	0.374687458	1.892046097	0.700376747
Full 3D FISH Protocol	Formamide	3D FISH	No Label	0.07330127	0.370143458	1.884076196	0.697426538
Full 3D FISH Protocol	Formamide	3D FISH	No Label	0.06916768	0.349270405	1.846550956	0.683535858
Full 3D FISH Protocol	Formamide	3D FISH	No Label	0.065549195	0.330998435	1.812207027	0.670822802
Full 3D FISH Protocol	Formamide	3D FISH	No Label	0.07050001	0.355998163	1.858823033	0.6880786
Full 3D FISH Protocol	Formamide	3D FISH	No Label	0.06767034	0.341709409	1.832531548	0.678346308
Full 3D FISH Protocol	Formamide	3D FISH	No Label	0.071195364	0.359509435	1.865158071	0.690423635
Full 3D FISH Protocol	Formamide	3D FISH	No Label	0.07576291	0.382573801	1.90572984	0.705442044
Full 3D FISH Protocol	Formamide	3D FISH	No Label	0.06963415	0.3516259	1.850868316	0.685134011
Full 3D FISH Protocol	Formamide	3D FISH	No Label	0.07046846	0.355838847	1.858534492	0.687971791
Full 3D FISH Protocol	Formamide	3D FISH	No Label	0.06310288	0.318645478	1.787972624	0.661851978
Full 3D FISH Protocol	Formamide	3D FISH	No Label	0.06711115	0.338885712	1.827229064	0.676383493
Full 3D FISH Protocol	Formamide	3D FISH	No Label	0.07300002	0.36862226	1.881393402	0.69643345
Full 3D FISH Protocol	Formamide	3D FISH	No Label	0.07122872	0.359677871	1.865460811	0.6905357
Full 3D FISH Protocol	Formamide	3D FISH	No Label	0.06588102	0.332674025	1.815425554	0.6720142
Full 3D FISH Protocol	Formamide	3D FISH	No Label	0.06442999	0.325346877	1.80123492	0.666761268
Full 3D FISH Protocol	Formamide	3D FISH	No Label	0.073505394	0.371174206	1.885889783	0.698097871
Full 3D FISH Protocol	Formamide	3D FISH	No Label	0.074732944	0.377372865	1.89672619	0.702109173
Full 3D FISH Protocol	Formamide	3D FISH	No Label	0.070563085	0.356316668	1.859399595	0.688292025
Full 3D FISH Protocol	Formamide	3D FISH	No Label	0.06777424	0.342234064	1.833512631	0.678709475
Full 3D FISH Protocol	Formamide	3D FISH	No Label	0.068961464	0.348229092	1.844634983	0.682826625
Full 3D FISH Protocol	Formamide	3D FISH	No Label	0.06733431	0.340012585	1.829349722	0.677168495
Full 3D FISH Protocol	Formamide	3D FISH	No Label	0.06454024	0.325903597	1.802324031	0.667164423
Full 3D FISH Protocol	Formamide	3D FISH	No Label	0.055588927	0.289866365	1.705561627	0.639951743
Full 3D FISH Protocol	Formamide	3D FISH	No Label	0.048795655	0.254443104	1.60727528	0.603073263
Full 3D FISH Protocol	Formamide	3D FISH	No Label	0.04875368	0.254224227	1.606496805	0.602781168
Full 3D FISH Protocol	Formamide	3D FISH	No Label	0.05328542	0.277854815	1.67634163	0.628987971
Full 3D FISH Protocol	Formamide	3D FISH	No Label	0.051417418	0.268114188	1.650206713	0.619181767
Full 3D FISH Protocol	Formamide	3D FISH	No Label	0.053885557	0.280984206	1.684225286	0.631946034
Full 3D FISH Protocol	Formamide	3D FISH	No Label	0.046684265	0.243433341	1.561155517	0.585768452
Full 3D FISH Protocol	Formamide	3D FISH	No Label	0.04896884	0.255346171	1.610447481	0.60426352
Full 3D FISH Protocol	Formamide	3D FISH	No Label	0.054011513	0.281640999	1.685853382	0.63255692
Full 3D FISH Protocol	Formamide	3D FISH	No Label	0.05100461	0.265961617	1.644029288	0.616863906
Full 3D FISH Protocol	Formamide	3D FISH	No Label	0.05740443	0.299333237	1.726945973	0.647975463
Full 3D FISH Protocol	Formamide	3D FISH	No Label	0.04983613	0.259868622	1.625493101	0.609908857
Full 3D FISH Protocol	Formamide	3D FISH	No Label	0.053553298	0.279251654	1.679887137	0.630318297
Full 3D FISH Protocol	Formamide	3D FISH	No Label	0.05213057	0.271832893	1.660505839	0.62304615
Full 3D FISH Protocol	Formamide	3D FISH	No Label	0.054842398	0.285973618	1.696383342	0.636507915
Full 3D FISH Protocol	Formamide	3D FISH	No Label	0.054739326	0.285436153	1.695095947	0.636024866
Full 3D FISH Protocol	Formamide	3D FISH	No Label	0.05200608	0.271183744	1.658739359	0.622383341
Full 3D FISH Protocol	Formamide	3D FISH	No Label	0.06064181	0.316214433	1.762536335	0.661329489
Full 3D FISH Protocol	Formamide	3D FISH	No Label	0.057772383	0.301251914	1.731139655	0.649548994
Full 3D FISH Protocol	Formamide	3D FISH	No Label	0.0569376	0.296898969	1.721561516	0.645955135
Full 3D FISH Protocol	Formamide	3D FISH	No Label	0.057627622	0.300497063	1.729494899	0.648931857
Full 3D FISH Protocol	Formamide	3D FISH	No Label	0.057935502	0.302102492	1.732985197	0.650241468
Full 3D FISH Protocol	Formamide	3D FISH	No Label	0.05580264	0.290980763	1.708144486	0.640920869
Full 3D FISH Protocol	Formamide	3D FISH	No Label	0.05916832	0.308530975	1.746682875	0.655381038
Full 3D FISH Protocol	Formamide	3D FISH	No Label	0.065764464	0.342926319	1.814296756	0.680750758
Full 3D FISH Protocol	Formamide	3D FISH	No Label	0.05977125	0.311674931	1.753233325	0.657838863
Full 3D FISH Protocol	Formamide	3D FISH	No Label	0.062810756	0.32752432	1.785013527	0.669763261
Full 3D FISH Protocol	Formamide	3D FISH	No Label	0.05815391	0.303241372	1.735443638	0.651163911
Full 3D FISH Protocol	Formamide	3D FISH	No Label	0.06753989	0.352184211	1.831297946	0.687129854
Full 3D FISH Protocol	Formamide	3D FISH	No Label	0.06688603	0.348774683	1.825083524	0.684798112
Full 3D FISH Protocol	Formamide	3D FISH	No Label	0.0589726	0.3075104	1.744536377	0.654575641
Full 3D FISH Protocol	Formamide	3D FISH	No Label	0.05829285	0.30396587	1.737000201	0.651747957
Full 3D FISH Protocol	Formamide	3D FISH	No Label	0.056779344	0.29607375	1.719719232	0.645263884
Full 3D FISH Protocol	Formamide	3D FISH	No Label	0.054339938	0.283353559	1.690058005	0.634134556
Full 3D FISH Protocol	Formamide	3D FISH	No Label	0.053802427	0.280550728	1.683145876	0.631541024
Full 3D FISH Protocol	Formamide	3D FISH	No Label	0.05665787	0.295440328	1.71829911	0.644731033
Full 3D FISH Protocol	Formamide	3D FISH	No Label	0.05826955	0.303844373	1.736739562	0.651650161
Full 3D FISH Protocol	Formamide	3D FISH	No Label	0.059827093	0.311966122	1.753835441	0.658064786
Full 3D FISH Protocol	Formamide	3D FISH	No Label	0.058831725	0.306775813	1.742985042	0.653993557
Full 3D FISH Protocol	Formamide	3D FISH	No Label	0.0551829	0.287749152	1.70060076	0.638090353
Full 3D FISH Protocol	Formamide	3D FISH	No Label	0.060407136	0.314990734	1.760045775	0.660394994
Full 3D FISH Protocol	Formamide	3D FISH	No Label	0.059096508	0.308156514	1.745896476	0.655085969
Full 3D FISH Protocol	Formamide	3D FISH	No Label	0.05860726	0.305605349	1.740502002	0.653061884
Full 3D FISH Protocol	Formamide	3D FISH	No Label	0.05942125	0.309849869	1.749441999	0.656416302
Full 3D FISH Protocol	Formamide	3D FISH	No Label	0.07037043	0.366943955	1.857637334	0.697012779
Full 3D FISH Protocol	Formamide	3D FISH	No Label	0.06093089	0.31772183	1.765587541	0.662474346
Full 3D FISH Protocol	Formamide	3D FISH	No Label	0.070469216	0.367459071	1.858541407	0.697352
Full 3D FISH Protocol	Formamide	3D FISH	No Label	0.05564704	0.290169393	1.706265846	0.640215976
Full 3D FISH Protocol	Formamide	3D FISH	No Label	0.06453552	0.336518037	1.802277442	0.676240935
Full 3D FISH Protocol	Formamide	3D FISH	No Label	0.070634834	0.36832268	1.860054975	0.697919913
Full 3D FISH Protocol	Formamide	3D FISH	No Label	0.056661535	0.295459439	1.718342034	0.644747139
Full 3D FISH Protocol	Formamide	3D FISH	No Label	0.05864977	0.305827015	1.740973319	0.653238729
Full 3D FISH Protocol	Formamide	3D FISH	No Label	0.058069564	0.302801553	1.734495918	0.650808313
Full 3D FISH Protocol	Formamide	3D FISH	No Label	0.05559524	0.289899284	1.705638198	0.639980473
Full 3D FISH Protocol	Formamide	3D FISH	No Label	0.060336757	0.314623746	1.759296427	0.660113828
Full 3D FISH Protocol	Formamide	3D FISH	No Label	0.06404705	0.333970929	1.79743736	0.674424865
Full 3D FISH Protocol	Formamide	3D FISH	No Label	0.06675466	0.348089659	1.823828536	0.684327222
Full 3D FISH Protocol	Formamide	3D FISH	No Label	0.05792322	0.302038448	1.732846522	0.650189435
Full 3D FISH Protocol	Formamide	3D FISH	No Label	0.056444183	0.294326065	1.715787957	0.643788811
Full 3D FISH Protocol	Formamide	3D FISH	No Label	0.056130577	0.292690778	1.712071656	0.642394401
Full 3D FISH Protocol	Formamide	3D FISH	No Label	0.05550763	0.289442445	1.704574062	0.639581194
Full 3D FISH Protocol	Formamide	3D FISH	No Label	0.058770835	0.306458304	1.742312846	0.653741339
Full 3D FISH Protocol	Formamide	3D FISH	No Label	0.061003838	0.318102214	1.766354637	0.662762172
Full 3D FISH Protocol	Formamide	3D FISH	No Label	0.057497527	0.299818688	1.728011119	0.648375121
Full 3D FISH Protocol	Formamide	3D FISH	No Label	0.059795436	0.311801048	1.753494199	0.657936747
Full 3D FISH Protocol	Formamide	3D FISH	No Label	0.058816615	0.306697022	1.742818329	0.653931004
Full 3D FISH Protocol	Formamide	3D FISH	No Label	0.060058888	0.313174808	1.756326692	0.65899954
Full 3D FISH Protocol	Formamide	3D FISH	No Label	0.060353167	0.314709315	1.759471251	0.660179424
Full 3D FISH Protocol	Formamide	3D FISH	No Label	0.054502547	0.284201477	1.692118858	0.634907818
Full 3D FISH Protocol	Formamide	3D FISH	No Label	0.06176148	0.32205291	1.774256149	0.665726935
Full 3D FISH Protocol	Formamide	3D FISH	No Label	0.056902062	0.296713658	1.721148576	0.645800195
Full 3D FISH Protocol	Formamide	3D FISH	No Label	0.05950174	0.310269581	1.750316605	0.656744467
Full 3D FISH Protocol	Formamide	3D FISH	No Label	0.057819877	0.30149957	1.731677852	0.649750933
Full 3D FISH Protocol	Formamide	3D FISH	No Label	0.052283723	0.272631503	1.662662017	0.62385518
Full 3D FISH Protocol	Formamide	3D FISH	No Label	0.05268353	0.274716282	1.668206512	0.625935556
Full 3D FISH Protocol	Formamide	3D FISH	No Label	0.055277918	0.28824462	1.701768186	0.638528388
Full 3D FISH Protocol	Formamide	3D FISH	No Label	0.059726067	0.311439326	1.752745592	0.657655858
Full 3D FISH Protocol	Formamide	3D FISH	No Label	0.060562182	0.315799216	1.761692639	0.661012922
Full 3D FISH Protocol	Formamide	3D FISH	No Label	0.052888177	0.275783406	1.670999896	0.626983674
Full 3D FISH Protocol	Formamide	3D FISH	No Label	0.053691972	0.279974765	1.681705542	0.631000589
Full 3D FISH Protocol	Formamide	3D FISH	No Label	0.053791612	0.280494334	1.683005159	0.631488225
Full 3D FISH Protocol	Formamide	3D FISH	No Label	0.055280585	0.288258527	1.701800896	0.638540661
Full 3D FISH Protocol	Formamide	3D FISH	No Label	0.053008743	0.276412093	1.67263214	0.627596116
Full 3D FISH Protocol	Formamide	3D FISH	No Label	0.057190597	0.298218213	1.724488699	0.647053458
Full 3D FISH Protocol	Formamide	3D FISH	No Label	0.05754607	0.300071813	1.728565401	0.648583096
Full 3D FISH Protocol	Formamide	3D FISH	No Label	0.06382787	0.332828023	1.79525332	0.673605381
Full 3D FISH Protocol	Formamide	3D FISH	No Label	0.061606217	0.321243297	1.772646424	0.665122942
Full 3D FISH Protocol	Formamide	3D FISH	No Label	0.062610686	0.326481063	1.782978143	0.668999555
Full 3D FISH Protocol	Formamide	3D FISH	No Label	0.06383618	0.332871355	1.795336267	0.673636504
Full 3D FISH Protocol	Formamide	3D FISH	No Label	0.06398584	0.333651751	1.796828204	0.674196301
Full 3D FISH Protocol	Formamide	3D FISH	No Label	0.060296167	0.314412091	1.758863736	0.659951476
Full 3D FISH Protocol	Formamide	3D FISH	No Label	0.056230385	0.293211224	1.713258479	0.642839714
Full 3D FISH Protocol	Formamide	3D FISH	No Label	0.05306693	0.276715507	1.673416409	0.627890385
Full 3D FISH Protocol	Formamide	3D FISH	No Label	0.05827989	0.30389829	1.736855247	0.651693568
Full 3D FISH Protocol	Formamide	3D FISH	No Label	0.05970322	0.311320191	1.752498777	0.65756325
Full 3D FISH Protocol	Formamide	3D FISH	No Label	0.06088502	0.317482642	1.765104602	0.66229314
Full 3D FISH Protocol	Formamide	3D FISH	No Label	0.066411994	0.34630284	1.820544616	0.683095047
Full 3D FISH Protocol	Formamide	3D FISH	No Label	0.06442712	0.335952789	1.801206544	0.675839118
Full 3D FISH Protocol	Formamide	3D FISH	No Label	0.0624122	0.325446065	1.780951683	0.668239198
Full 3D FISH Protocol	Formamide	3D FISH	No Label	0.05655	0.294877844	1.717033564	0.644256181
Full 3D FISH Protocol	Formamide	3D FISH	No Label	0.058384124	0.304441814	1.738019694	0.652130486
Full 3D FISH Protocol	Formamide	3D FISH	No Label	0.05675021	0.295921831	1.719379115	0.645136267
Full 3D FISH Protocol	Formamide	3D FISH	No Label	0.054805238	0.285779848	1.695919793	0.636333985
Full 3D FISH Protocol	Formamide	3D FISH	No Label	0.053838253	0.280737541	1.683611543	0.631715749
Full 3D FISH Protocol	Formamide	3D FISH	No Label	0.051553387	0.268823194	1.652205143	0.619931607
Full 3D FISH Protocol	Formamide	3D FISH	No Label	0.055765487	0.29078703	1.707696828	0.640752901
Full 3D FISH Protocol	Formamide	3D FISH	No Label	0.066310406	0.343966379	1.81956812	0.679483552
Full 3D FISH Protocol	Formamide	3D FISH	No Label	0.073148966	0.379439465	1.882720787	0.70306673
Full 3D FISH Protocol	Formamide	3D FISH	No Label	0.06768044	0.351073041	1.832626974	0.684360136
Full 3D FISH Protocol	Formamide	3D FISH	No Label	0.067005515	0.34757206	1.826223083	0.681968723
Full 3D FISH Protocol	Formamide	3D FISH	No Label	0.070601605	0.366225754	1.859751512	0.694489286
Full 3D FISH Protocol	Formamide	3D FISH	No Label	0.07188786	0.372897836	1.871422178	0.698847477
Full 3D FISH Protocol	Formamide	3D FISH	No Label	0.06390832	0.331506241	1.79605587	0.670703344
Full 3D FISH Protocol	Formamide	3D FISH	No Label	0.07406656	0.384199223	1.890858261	0.706105517
Full 3D FISH Protocol	Formamide	3D FISH	No Label	0.06999383	0.363073094	1.854181885	0.692409413
Full 3D FISH Protocol	Formamide	3D FISH	No Label	0.061566953	0.319361065	1.772238582	0.661809225
Full 3D FISH Protocol	Formamide	3D FISH	No Label	0.06575006	0.341059744	1.814157129	0.677462919
Full 3D FISH Protocol	Formamide	3D FISH	No Label	0.067124546	0.348189499	1.827356537	0.682391991
Full 3D FISH Protocol	Formamide	3D FISH	No Label	0.06291468	0.326352016	1.786067957	0.666973546
Full 3D FISH Protocol	Formamide	3D FISH	No Label	0.072427936	0.375699327	1.876277669	0.700660669
Full 3D FISH Protocol	Formamide	3D FISH	No Label	0.06562279	0.340399567	1.812922178	0.67700175
Full 3D FISH Protocol	Formamide	3D FISH	No Label	0.067803994	0.351713942	1.83379335	0.684795698
Full 3D FISH Protocol	Formamide	3D FISH	No Label	0.06326788	0.328184141	1.789637436	0.6683065
Full 3D FISH Protocol	Formamide	3D FISH	No Label	0.066335246	0.34409523	1.819807015	0.679572763
Full 3D FISH Protocol	Formamide	3D FISH	No Label	0.06651126	0.345008252	1.821497489	0.680204039
Full 3D FISH Protocol	Formamide	3D FISH	No Label	0.071618296	0.37149955	1.868988986	0.697938847
Full 3D FISH Protocol	Formamide	3D FISH	No Label	0.0648902	0.336599464	1.805768924	0.674330502
Full 3D FISH Protocol	Formamide	3D FISH	No Label	0.06695609	0.347315681	1.825751921	0.681792777
Full 3D FISH Protocol	Formamide	3D FISH	No Label	0.0640987	0.332493783	1.797950911	0.671411012
Full 3D FISH Protocol	Formamide	3D FISH	No Label	0.06579265	0.341280667	1.814569897	0.67761706
Full 3D FISH Protocol	Formamide	3D FISH	No Label	0.059730876	0.309836938	1.752797527	0.654549328
Full 3D FISH Protocol	Formamide	3D FISH	No Label	0.06173747	0.320245574	1.774007533	0.662469807
Full 3D FISH Protocol	Formamide	3D FISH	No Label	0.060727585	0.315007082	1.763443588	0.6585249
Full 3D FISH Protocol	Formamide	3D FISH	No Label	0.06430856	0.333582372	1.800033199	0.672188603
Full 3D FISH Protocol	Formamide	3D FISH	No Label	0.057668746	0.299140225	1.729962814	0.646022133
Full 3D FISH Protocol	Formamide	3D FISH	No Label	0.06566312	0.340608767	1.813313759	0.677147979
Full 3D FISH Protocol	Formamide	3D FISH	No Label	0.057483725	0.298180481	1.727853384	0.645234406
Full 3D FISH Protocol	Formamide	3D FISH	No Label	0.06580892	0.341365063	1.814727514	0.677675919
Full 3D FISH Protocol	Formamide	3D FISH	No Label	0.06449766	0.334563275	1.801903623	0.672887078
Full 3D FISH Protocol	Formamide	3D FISH	No Label	0.06895117	0.357664592	1.844539221	0.688808541
Full 3D FISH Protocol	Formamide	3D FISH	No Label	0.0768813	0.398799887	1.915420318	0.715277756
Full 3D FISH Protocol	Formamide	3D FISH	No Label	0.069275655	0.359347765	1.847552347	0.689933736
Full 3D FISH Protocol	Formamide	3D FISH	No Label	0.06406527	0.332320374	1.797618568	0.671286904
Full 3D FISH Protocol	Formamide	3D FISH	No Label	0.06667396	0.345852212	1.823056514	0.680786228
Full 3D FISH Protocol	Formamide	3D FISH	No Label	0.062897034	0.326260482	1.785889053	0.666906737
Full 3D FISH Protocol	Formamide	3D FISH	No Label	0.06839641	0.354786932	1.839361202	0.686874907
Full 3D FISH Protocol	Formamide	3D FISH	No Label	0.06454538	0.334810809	1.802374761	0.673063015
Full 3D FISH Protocol	Formamide	3D FISH	No Label	0.06654928	0.34520547	1.821862111	0.6803402
Full 3D FISH Protocol	Formamide	3D FISH	No Label	0.070211604	0.364202735	1.856181768	0.693156232
Full 3D FISH Protocol	Formamide	3D FISH	No Label	0.06069621	0.314844334	1.763111919	0.658401044
Full 3D FISH Protocol	Formamide	3D FISH	No Label	0.06294878	0.3265289	1.786413525	0.667102591
Full 3D FISH Protocol	Formamide	3D FISH	No Label	0.063220635	0.327939071	1.789161223	0.668128668
Full 3D FISH Protocol	Formamide	3D FISH	No Label	0.06253734	0.324394672	1.782230152	0.665540389
Full 3D FISH Protocol	Formamide	3D FISH	No Label	0.06554982	0.340021056	1.812213104	0.67673696
Full 3D FISH Protocol	Formamide	3D FISH	No Label	0.059074692	0.30643317	1.745657304	0.651882946
Full 3D FISH Protocol	Formamide	3D FISH	No Label	0.06058207	0.314252265	1.761903494	0.65794978
Full 3D FISH Protocol	Formamide	3D FISH	No Label	0.05740121	0.297752458	1.726909082	0.644881774
Full 3D FISH Protocol	Formamide	3D FISH	No Label	0.06796299	0.352538689	1.835291665	0.685355215
Full 3D FISH Protocol	Formamide	3D FISH	No Label	0.06477189	0.335985765	1.804606375	0.67389637
Full 3D FISH Protocol	Formamide	3D FISH	No Label	0.06265979	0.325029847	1.783478364	0.666006511
Full 3D FISH Protocol	Formamide	3D FISH	No Label	0.07017548	0.364015352	1.855850359	0.693032473
Full 3D FISH Protocol	Formamide	3D FISH	No Label	0.069546685	0.360753656	1.85006053	0.690870371
Full 3D FISH Protocol	Formamide	3D FISH	No Label	0.0684021	0.354816447	1.839414485	0.686894805
Full 3D FISH Protocol	Formamide	3D FISH	No Label	0.06777973	0.35158808	1.833564435	0.684710214
Full 3D FISH Protocol	Formamide	3D FISH	No Label	0.07333079	0.380382625	1.884338684	0.703670904
Full 3D FISH Protocol	Formamide	3D FISH	No Label	0.070937894	0.367970158	1.862817758	0.695634318
Full 3D FISH Protocol	Formamide	3D FISH	No Label	0.06417031	0.33286524	1.798662224	0.671676638
Full 3D FISH Protocol	Formamide	3D FISH	No Label	0.069278814	0.359364152	1.847581625	0.68994467
Full 3D FISH Protocol	Formamide	3D FISH	No Label	0.06277423	0.325623472	1.784642472	0.666441225
Full 3D FISH Protocol	Formamide	3D FISH	No Label	0.06749869	0.350130265	1.830907914	0.683718186
Full 3D FISH Protocol	Formamide	3D FISH	No Label	0.07214108	0.374211343	1.87370192	0.699698804
Full 3D FISH Protocol	Formamide	3D FISH	No Label	0.066603154	0.345484926	1.822378456	0.68053302
Full 3D FISH Protocol	Formamide	3D FISH	No Label	0.06942721	0.360133914	1.848955827	0.69045784
Full 3D FISH Protocol	Formamide	3D FISH	No Label	0.06604145	0.342571246	1.816976225	0.678515658
Full 3D FISH Protocol	Formamide	3D FISH	No Label	0.06876388	0.356693078	1.84279489	0.688157154
Full 3D FISH Protocol	Formamide	3D FISH	No Label	0.06829535	0.354262712	1.838414231	0.686521279
Full 3D FISH Protocol	Formamide	3D FISH	No Label	0.06843472	0.354985654	1.83971988	0.687008849
Full 3D FISH Protocol	Formamide	3D FISH	No Label	0.06567894	0.340690829	1.8134673	0.677205316
Full 3D FISH Protocol	Formamide	3D FISH	No Label	0.069110416	0.358490635	1.846019369	0.689361275
Full 3D FISH Protocol	Formamide	3D FISH	No Label	0.064973235	0.337030185	1.80658361	0.674634731
Full 3D FISH Protocol	Formamide	3D FISH	No Label	0.070307	0.364697574	1.857056327	0.69348282
Full 3D FISH Protocol	Formamide	3D FISH	No Label	0.06399452	0.331953379	1.796914623	0.671024029
Full 3D FISH Protocol	Formamide	3D FISH	No Label	0.063662775	0.330232546	1.79360307	0.669787392
Full 3D FISH Protocol	Formamide	3D FISH	No Label	0.06384933	0.331200247	1.795467502	0.670483629
Full 3D FISH Protocol	Formamide	3D FISH	No Label	0.06155757	0.319312394	1.772141074	0.661772812
Full 3D FISH Protocol	Formamide	3D FISH	No Label	0.059623823	0.309281631	1.751640055	0.654117092
Full 3D FISH Protocol	Formamide	3D FISH	No Label	0.059284214	0.307520006	1.747949169	0.6527388
Full 3D FISH Protocol	Formamide	3D FISH	No Label	0.060046375	0.311473499	1.756192534	0.65581713
Full 3D FISH Protocol	Formamide	3D FISH	No Label	0.06121142	0.317516839	1.768531314	0.660424815
Full 3D FISH Protocol	Formamide	3D FISH	No Label	0.06581112	0.341376475	1.814748824	0.677683877
Full 3D FISH Protocol	Formamide	3D FISH	No Label	0.06294866	0.326528278	1.78641231	0.667102138
Full 3D FISH Protocol	Formamide	3D FISH	No Label	0.05985799	0.310496306	1.754168256	0.655061201
Full 3D FISH Protocol	Formamide	3D FISH	No Label	0.059083145	0.306477017	1.74574999	0.651917558
Full 3D FISH Protocol	Formamide	3D FISH	No Label	0.062578306	0.324607171	1.782648049	0.665696445
Full 3D FISH Protocol	Formamide	3D FISH	No Label	0.06346689	0.329216448	1.791639216	0.669054027
Full 3D FISH Protocol	Formamide	3D FISH	No Label	0.060813367	0.315452052	1.764349298	0.65886312
Full 3D FISH Protocol	Formamide	3D FISH	No Label	0.06429569	0.333515613	1.799905698	0.67214099
Full 3D FISH Protocol	Formamide	3D FISH	No Label	0.061600868	0.31953699	1.772590881	0.661940785
Full 3D FISH Protocol	Formamide	3D FISH	No Label	0.06675285	0.346261432	1.82381123	0.681068062
Full 3D FISH Protocol	Formamide	3D FISH	No Label	0.062941685	0.326492097	1.786341642	0.667075748
Full 3D FISH Protocol	Formamide	3D FISH	No Label	0.06744891	0.349872045	1.830436385	0.683542102
Full 3D FISH Protocol	Formamide	3D FISH	No Label	0.06494037	0.336859707	1.806261282	0.674514363
Full 3D FISH Protocol	Formamide	3D FISH	No Label	0.0666923	0.345947346	1.823232038	0.680851774
Full 3D FISH Protocol	Formamide	3D FISH	No Label	0.05854994	0.303711168	1.739865682	0.649720173
Full 3D FISH Protocol	Formamide	3D FISH	No Label	0.062752746	0.325512029	1.784424111	0.666359682
Full 3D FISH Protocol	Formamide	3D FISH	No Label	0.0658656	0.341659075	1.815276324	0.677880862
Full 3D FISH Protocol	Formamide	3D FISH	No Label	0.071077496	0.368694303	1.864087466	0.696108466
Full 3D FISH Protocol	Formamide	3D FISH	No Label	0.06533485	0.33890596	1.810119812	0.675955259
Full 3D FISH Protocol	Formamide	3D FISH	No Label	0.0630235	0.326916489	1.787170019	0.66738509
Full 3D FISH Protocol	Formamide	3D FISH	No Label	0.06030796	0.312830397	1.758989489	0.6568616
Full 3D FISH Protocol	Formamide	3D FISH	No Label	0.06052972	0.313980714	1.761348283	0.657742447
Full 3D FISH Protocol	Formamide	3D FISH	No Label	0.059531666	0.308803593	1.750641365	0.65374415
Full 3D FISH Protocol	Heat	3D FISH	No Label	0.06683366	0.337484494	1.824583491	0.675404184
Full 3D FISH Protocol	Heat	3D FISH	No Label	0.06423925	0.324383713	1.799346251	0.666062141
Full 3D FISH Protocol	Heat	3D FISH	No Label	0.069587454	0.351390103	1.850437152	0.684974407
Full 3D FISH Protocol	Heat	3D FISH	No Label	0.06772562	0.341988552	1.833053692	0.67853959
Full 3D FISH Protocol	Heat	3D FISH	No Label	0.06985917	0.352762165	1.85294287	0.685901946
Full 3D FISH Protocol	Heat	3D FISH	No Label	0.077120505	0.389429138	1.917481777	0.709792247
Full 3D FISH Protocol	Heat	3D FISH	No Label	0.063178614	0.319027905	1.788737345	0.662135053
Full 3D FISH Protocol	Heat	3D FISH	No Label	0.06252181	0.315711296	1.782071649	0.65966762
Full 3D FISH Protocol	Heat	3D FISH	No Label	0.06583654	0.332449418	1.814995003	0.671854824
Full 3D FISH Protocol	Heat	3D FISH	No Label	0.06062449	0.306130553	1.762352941	0.652368366
Full 3D FISH Protocol	Heat	3D FISH	No Label	0.06534599	0.329972328	1.81022845	0.670090394
Full 3D FISH Protocol	Heat	3D FISH	No Label	0.063328534	0.319784944	1.790248247	0.662694343
Full 3D FISH Protocol	Heat	3D FISH	No Label	0.06783774	0.342554715	1.834111607	0.678931197
Full 3D FISH Protocol	Heat	3D FISH	No Label	0.068458274	0.345688175	1.839940323	0.681088807
Full 3D FISH Protocol	Heat	3D FISH	No Label	0.064045526	0.32340548	1.7974222	0.665349917
Full 3D FISH Protocol	Heat	3D FISH	No Label	0.06987464	0.352840283	1.853085304	0.685954671
Full 3D FISH Protocol	Heat	3D FISH	No Label	0.07386086	0.372969174	1.889039943	0.699263963
Full 3D FISH Protocol	Heat	3D FISH	No Label	0.079363875	0.400757301	1.936634416	0.716881959
Full 3D FISH Protocol	Heat	3D FISH	No Label	0.07854686	0.396631686	1.929695995	0.714313571
Full 3D FISH Protocol	Heat	3D FISH	No Label	0.08018522	0.40490478	1.943569098	0.719448963
Full 3D FISH Protocol	Heat	3D FISH	No Label	0.08130567	0.410562625	1.952966294	0.722927514
Full 3D FISH Protocol	Heat	3D FISH	No Label	0.08228808	0.415523421	1.96114854	0.725956327
Full 3D FISH Protocol	Heat	3D FISH	No Label	0.07653425	0.386468774	1.912422546	0.707919477
Full 3D FISH Protocol	Heat	3D FISH	No Label	0.08223948	0.415278009	1.960744983	0.725806943
Full 3D FISH Protocol	Heat	3D FISH	No Label	0.07302897	0.368768446	1.881651545	0.696529007
Full 3D FISH Protocol	Heat	3D FISH	No Label	0.07663601	0.386982623	1.91330239	0.708245167
Full 3D FISH Protocol	Heat	3D FISH	No Label	0.078070715	0.394227336	1.925633232	0.712809662
Full 3D FISH Protocol	Heat	3D FISH	No Label	0.07707465	0.389197587	1.917086899	0.709646075
Full 3D FISH Protocol	Heat	3D FISH	No Label	0.07180773	0.36260165	1.870699576	0.692474928
Full 3D FISH Protocol	Heat	3D FISH	No Label	0.08025133	0.40523861	1.944125549	0.719654944
Full 3D FISH Protocol	Heat	3D FISH	No Label	0.08049751	0.406481725	1.946195439	0.720421153
Full 3D FISH Protocol	Heat	3D FISH	No Label	0.078538544	0.396589694	1.929625161	0.714287351
Full 3D FISH Protocol	Heat	3D FISH	No Label	0.0655752	0.331129751	1.812459814	0.670916375
Full 3D FISH Protocol	Heat	3D FISH	No Label	0.07455627	0.376480729	1.895173797	0.701534525
Full 3D FISH Protocol	Heat	3D FISH	No Label	0.077423155	0.390957405	1.920084516	0.7107557
Full 3D FISH Protocol	Heat	3D FISH	No Label	0.068180256	0.34428429	1.837334343	0.680124154
Full 3D FISH Protocol	Heat	3D FISH	No Label	0.07321647	0.36971525	1.883321767	0.697147271
Full 3D FISH Protocol	Heat	3D FISH	No Label	0.06641234	0.335356988	1.82054794	0.673910349
Full 3D FISH Protocol	Heat	3D FISH	No Label	0.071436174	0.360725434	1.867341346	0.691231815
Full 3D FISH Protocol	Heat	3D FISH	No Label	0.07626164	0.385092197	1.910061958	0.70704566
Full 3D FISH Protocol	Heat	3D FISH	No Label	0.07352926	0.37129472	1.886101604	0.698176281
Full 3D FISH Protocol	Heat	3D FISH	No Label	0.07741143	0.390898198	1.919983796	0.710718416
Full 3D FISH Protocol	Heat	3D FISH	No Label	0.06647286	0.335662591	1.821129033	0.674125451
Full 3D FISH Protocol	Heat	3D FISH	No Label	0.08360005	0.422148369	1.971996128	0.729971768
Full 3D FISH Protocol	Heat	3D FISH	No Label	0.07278973	0.367560376	1.879516163	0.695738555
Full 3D FISH Protocol	Heat	3D FISH	No Label	0.07240788	0.365632179	1.876097815	0.694473188
Full 3D FISH Protocol	Heat	3D FISH	No Label	0.06966218	0.351767441	1.85112702	0.685229775
Full 3D FISH Protocol	Heat	3D FISH	No Label	0.07264012	0.366804902	1.878178331	0.695243331
Full 3D FISH Protocol	Heat	3D FISH	No Label	0.06592623	0.332902318	1.815862895	0.67217609
Full 3D FISH Protocol	Heat	3D FISH	No Label	0.07436382	0.37550893	1.893480063	0.700907557
Full 3D FISH Protocol	Heat	3D FISH	No Label	0.07162024	0.361654897	1.869006557	0.691848225
Full 3D FISH Protocol	Heat	3D FISH	No Label	0.071962506	0.36338321	1.872094809	0.6929914
Full 3D FISH Protocol	Heat	3D FISH	No Label	0.06958963	0.351401091	1.850457249	0.684981847
Full 3D FISH Protocol	Heat	3D FISH	No Label	0.07108668	0.358960623	1.864170932	0.690058227
Full 3D FISH Protocol	Heat	3D FISH	No Label	0.067706056	0.341889761	1.832868943	0.678471202
Full 3D FISH Protocol	Heat	3D FISH	No Label	0.064218186	0.324277348	1.799137332	0.665984806
Full 3D FISH Protocol	Heat	3D FISH	No Label	0.068902634	0.347932023	1.844087546	0.68262398
Full 3D FISH Protocol	Heat	3D FISH	No Label	0.06767405	0.341728143	1.832566602	0.678359284
Full 3D FISH Protocol	Heat	3D FISH	No Label	0.06279635	0.317097618	1.78486721	0.66070245
Full 3D FISH Protocol	Heat	3D FISH	No Label	0.057105113	0.288359042	1.723502086	0.637986985
Full 3D FISH Protocol	Heat	3D FISH	No Label	0.06131817	0.309633373	1.769647164	0.655068461
Full 3D FISH Protocol	Heat	3D FISH	No Label	0.06703503	0.338501335	1.826504299	0.676115208
Full 3D FISH Protocol	Heat	3D FISH	No Label	0.05668708	0.286248134	1.71864108	0.636187592
Full 3D FISH Protocol	Heat	3D FISH	No Label	0.062197965	0.314076002	1.778756238	0.658440358
Full 3D FISH Protocol	Heat	3D FISH	No Label	0.058600865	0.295912019	1.740431056	0.644253564
Full 3D FISH Protocol	Heat	3D FISH	No Label	0.06311553	0.318709355	1.788100426	0.661899286
Full 3D FISH Protocol	Heat	3D FISH	No Label	0.06157285	0.31091941	1.772299855	0.656050405
Full 3D FISH Protocol	Heat	3D FISH	No Label	0.060015935	0.303057583	1.755866016	0.649967108
Full 3D FISH Protocol	Heat	3D FISH	No Label	0.06180405	0.312086881	1.774696669	0.656937631
Full 3D FISH Protocol	Heat	3D FISH	No Label	0.064081065	0.323584939	1.797775616	0.665480741
Full 3D FISH Protocol	Heat	3D FISH	No Label	0.059680026	0.30136137	1.752248082	0.648627861
Full 3D FISH Protocol	Heat	3D FISH	No Label	0.05867116	0.296266982	1.741210284	0.644542011
Full 3D FISH Protocol	Heat	3D FISH	No Label	0.0641508	0.323937074	1.798468508	0.665737228
Full 3D FISH Protocol	Heat	3D FISH	No Label	0.060635637	0.306186841	1.762470979	0.65241206
Full 3D FISH Protocol	Heat	3D FISH	No Label	0.05663537	0.285987019	1.718035486	0.635963419
Full 3D FISH Protocol	Heat	3D FISH	No Label	0.06263694	0.316292658	1.783245646	0.660102197
Full 3D FISH Protocol	Heat	3D FISH	No Label	0.061604977	0.311081639	1.772633549	0.656173928
Full 3D FISH Protocol	Heat	3D FISH	No Label	0.0625235	0.31571983	1.7820889	0.659674006
Full 3D FISH Protocol	Heat	3D FISH	No Label	0.059573896	0.300825454	1.751099268	0.648202605
Full 3D FISH Protocol	Heat	3D FISH	No Label	0.06442981	0.325345968	1.80123314	0.666760609
Full 3D FISH Protocol	Heat	3D FISH	No Label	0.06233483	0.314767118	1.780159798	0.658959912
Full 3D FISH Protocol	Heat	3D FISH	No Label	0.063374996	0.32001956	1.790715716	0.662867385
Full 3D FISH Protocol	Heat	3D FISH	No Label	0.066952534	0.338084762	1.82571801	0.675824148
Full 3D FISH Protocol	Heat	3D FISH	No Label	0.06399318	0.323141153	1.796901282	0.66515709
Full 3D FISH Protocol	Heat	3D FISH	No Label	0.06242409	0.315217847	1.781073279	0.659298054
Full 3D FISH Protocol	Heat	3D FISH	No Label	0.059427094	0.30008416	1.749505555	0.647612662
Full 3D FISH Protocol	Heat	3D FISH	No Label	0.064604156	0.326226349	1.802954578	0.667397832
Full 3D FISH Protocol	Heat	3D FISH	No Label	0.07295362	0.368387958	1.880979513	0.696280242
Full 3D FISH Protocol	Heat	3D FISH	No Label	0.06506281	0.328542377	1.807461326	0.66906609
Full 3D FISH Protocol	Heat	3D FISH	No Label	0.066138774	0.333975584	1.817915239	0.672935804
Full 3D FISH Protocol	Heat	3D FISH	No Label	0.06551251	0.33081319	1.811850262	0.670690738
Full 3D FISH Protocol	Heat	3D FISH	No Label	0.06694488	0.338046112	1.825645015	0.675797128
Full 3D FISH Protocol	Heat	3D FISH	No Label	0.069077484	0.348814949	1.845713499	0.683225858
Full 3D FISH Protocol	Heat	3D FISH	No Label	0.068559356	0.3461986	1.840885646	0.681438736
Full 3D FISH Protocol	Heat	3D FISH	No Label	0.06117286	0.308899613	1.768127665	0.65450599
Full 3D FISH Protocol	Heat	3D FISH	No Label	0.062325865	0.314721848	1.780067969	0.65892592
Full 3D FISH Protocol	Heat	3D FISH	No Label	0.06678693	0.337248525	1.824137017	0.675238913
Full 3D FISH Protocol	Heat	3D FISH	No Label	0.06649258	0.33576217	1.821318274	0.674195502
Full 3D FISH Protocol	Heat	3D FISH	No Label	0.063948415	0.322915107	1.796455458	0.664992059
Full 3D FISH Protocol	Heat	3D FISH	No Label	0.056549165	0.285551716	1.717023751	0.635588906
Full 3D FISH Protocol	Heat	3D FISH	No Label	0.05771909	0.291459391	1.730534911	0.640590319
Full 3D FISH Protocol	Heat	3D FISH	No Label	0.060490053	0.305451698	1.760927175	0.651840592
Full 3D FISH Protocol	Heat	3D FISH	No Label	0.059647534	0.301197298	1.751896666	0.648497778
Full 3D FISH Protocol	Heat	3D FISH	No Label	0.057149682	0.288584098	1.724016787	0.638177511
Full 3D FISH Protocol	Heat	3D FISH	No Label	0.05885746	0.297207726	1.74326884	0.645304024
Full 3D FISH Protocol	Heat	3D FISH	No Label	0.063645795	0.321386991	1.793433088	0.663873272
Full 3D FISH Protocol	Heat	3D FISH	No Label	0.05920618	0.298968629	1.747096929	0.646721064
Full 3D FISH Protocol	Heat	3D FISH	No Label	0.065517716	0.330839478	1.811900902	0.670709484
Full 3D FISH Protocol	Heat	3D FISH	No Label	0.06672314	0.33692641	1.823527097	0.67501314
Full 3D FISH Protocol	Heat	3D FISH	No Label	0.073463105	0.370960663	1.885514336	0.697958892
Full 3D FISH Protocol	Heat	3D FISH	No Label	0.08177963	0.412955942	1.956920311	0.724391168
Full 3D FISH Protocol	Heat	3D FISH	No Label	0.072992176	0.368582651	1.881323446	0.696407555
Full 3D FISH Protocol	Heat	3D FISH	No Label	0.06802986	0.343524848	1.83592094	0.679600956
Full 3D FISH Protocol	Heat	3D FISH	No Label	0.079202786	0.399943863	1.935269612	0.716376751
Full 3D FISH Protocol	Heat	3D FISH	No Label	0.07174459	0.362282817	1.870129782	0.692264008
Full 3D FISH Protocol	Heat	3D FISH	No Label	0.077782154	0.392770213	1.923164016	0.711895635
Full 3D FISH Protocol	Heat	3D FISH	No Label	0.07495775	0.37850805	1.898698088	0.702839108
Full 3D FISH Protocol	Heat	3D FISH	No Label	0.06670009	0.336810016	1.823306579	0.674931511
Full 3D FISH Protocol	Heat	3D FISH	No Label	0.07471331	0.377273721	1.896553788	0.702045355
Full 3D FISH Protocol	Heat	3D FISH	No Label	0.076716706	0.387390107	1.913999603	0.708503254
Full 3D FISH Protocol	Heat	3D FISH	No Label	0.066668816	0.336652094	1.823007275	0.674820718
Full 3D FISH Protocol	Heat	3D FISH	No Label	0.075663604	0.382072343	1.904865121	0.705121952
Full 3D FISH Protocol	Heat	3D FISH	No Label	0.0819031	0.427080628	1.957948354	0.734650945
Full 3D FISH Protocol	Heat	3D FISH	No Label	0.07814777	0.407498602	1.926291687	0.722772899
Full 3D FISH Protocol	Heat	3D FISH	No Label	0.08423373	0.439233611	1.977204212	0.741876025
Full 3D FISH Protocol	Heat	3D FISH	No Label	0.077710174	0.405216774	1.922547244	0.721367929
Full 3D FISH Protocol	Heat	3D FISH	No Label	0.08374485	0.436684364	1.973187971	0.740369073
Full 3D FISH Protocol	Heat	3D FISH	No Label	0.0914339	0.476778626	2.035103633	0.763600737
Full 3D FISH Protocol	Heat	3D FISH	No Label	0.08277158	0.431609285	1.965156564	0.737355571
Full 3D FISH Protocol	Heat	3D FISH	No Label	0.07829936	0.408289062	1.927585962	0.72325853
Full 3D FISH Protocol	Heat	3D FISH	No Label	0.08063747	0.420481048	1.947370679	0.730682046
Full 3D FISH Protocol	Heat	3D FISH	No Label	0.076049894	0.396559306	1.90822482	0.715993946
Full 3D FISH Protocol	Heat	3D FISH	No Label	0.08188237	0.426972533	1.957775808	0.734586203
Full 3D FISH Protocol	Heat	3D FISH	No Label	0.07838836	0.408753149	1.928345165	0.723543394
Full 3D FISH Protocol	Heat	3D FISH	No Label	0.07369006	0.384254041	1.887527572	0.708228034
Full 3D FISH Protocol	Heat	3D FISH	No Label	0.059098396	0.308166359	1.745917168	0.655093734
Full 3D FISH Protocol	Heat	3D FISH	No Label	0.061415803	0.32025039	1.770665653	0.664379728
Full 3D FISH Protocol	Heat	3D FISH	No Label	0.059606325	0.310814935	1.751450595	0.657169957
Full 3D FISH Protocol	Heat	3D FISH	No Label	0.059839558	0.31203112	1.753969739	0.658115176
Full 3D FISH Protocol	Heat	3D FISH	No Label	0.06346238	0.330922189	1.791593925	0.672232323
Full 3D FISH Protocol	Heat	3D FISH	No Label	0.062354356	0.32514444	1.780359753	0.668017097
Full 3D FISH Protocol	Heat	3D FISH	No Label	0.060363203	0.314761647	1.759578139	0.66021953
Full 3D FISH Protocol	Heat	3D FISH	No Label	0.063497394	0.331104768	1.791945455	0.672364222
Full 3D FISH Protocol	Heat	3D FISH	No Label	0.059376907	0.309618644	1.748959465	0.656235248
Full 3D FISH Protocol	Heat	3D FISH	No Label	0.06579198	0.3430698	1.814563405	0.680850809
Full 3D FISH Protocol	Heat	3D FISH	No Label	0.08345324	0.435163775	1.970786664	0.739468067
[truncated: 11,985 more rows]
