# Supplementary material for: Formamide denaturation of double-stranded DNA for fluorescence in situ hybridization (FISH) distorts nanoscale chromatin structure
Source: PLoS One. 2024 May 28;19(5):e0301000. doi: 10.1371/journal.pone.0301000 (PMC11132451; doi:10.1371/journal.pone.0301000)
Supplement: S2 File — The “Flow Cytometry Data.csv” file contains the results from the analysis of the CRISPR-Sirius transduction efficiency flow cytometry experiment. (CSV) [file pone.0301000.s007.csv]

Condition	Labeling Protocol	Labeling Target	NumFoci
3D FISH Chromosome 3	3D FISH	Chromosome 3	3
3D FISH Chromosome 3	3D FISH	Chromosome 3	0
3D FISH Chromosome 3	3D FISH	Chromosome 3	0
3D FISH Chromosome 3	3D FISH	Chromosome 3	1
3D FISH Chromosome 3	3D FISH	Chromosome 3	0
3D FISH Chromosome 3	3D FISH	Chromosome 3	1
3D FISH Chromosome 3	3D FISH	Chromosome 3	1
3D FISH Chromosome 3	3D FISH	Chromosome 3	0
3D FISH Chromosome 3	3D FISH	Chromosome 3	0
3D FISH Chromosome 3	3D FISH	Chromosome 3	0
3D FISH Chromosome 3	3D FISH	Chromosome 3	0
3D FISH Chromosome 3	3D FISH	Chromosome 3	1
3D FISH Chromosome 3	3D FISH	Chromosome 3	1
3D FISH Chromosome 3	3D FISH	Chromosome 3	1
3D FISH Chromosome 3	3D FISH	Chromosome 3	1
3D FISH Chromosome 3	3D FISH	Chromosome 3	1
3D FISH Chromosome 3	3D FISH	Chromosome 3	1
3D FISH Chromosome 3	3D FISH	Chromosome 3	1
3D FISH Chromosome 3	3D FISH	Chromosome 3	0
3D FISH Chromosome 3	3D FISH	Chromosome 3	0
3D FISH Chromosome 3	3D FISH	Chromosome 3	0
3D FISH Chromosome 3	3D FISH	Chromosome 3	0
3D FISH Chromosome 3	3D FISH	Chromosome 3	0
3D FISH Chromosome 3	3D FISH	Chromosome 3	1
3D FISH Chromosome 3	3D FISH	Chromosome 3	0
3D FISH Chromosome 3	3D FISH	Chromosome 3	1
3D FISH Chromosome 3	3D FISH	Chromosome 3	0
3D FISH Chromosome 3	3D FISH	Chromosome 3	1
3D FISH Chromosome 3	3D FISH	Chromosome 3	2
3D FISH Chromosome 3	3D FISH	Chromosome 3	1
3D FISH Chromosome 3	3D FISH	Chromosome 3	0
3D FISH Chromosome 3	3D FISH	Chromosome 3	1
3D FISH Chromosome 3	3D FISH	Chromosome 3	1
3D FISH Chromosome 3	3D FISH	Chromosome 3	0
3D FISH Chromosome 3	3D FISH	Chromosome 3	0
3D FISH Chromosome 3	3D FISH	Chromosome 3	0
3D FISH Chromosome 3	3D FISH	Chromosome 3	0
3D FISH Chromosome 3	3D FISH	Chromosome 3	1
3D FISH Chromosome 3	3D FISH	Chromosome 3	0
3D FISH Chromosome 3	3D FISH	Chromosome 3	0
3D FISH Chromosome 3	3D FISH	Chromosome 3	0
3D FISH Chromosome 3	3D FISH	Chromosome 3	0
3D FISH Chromosome 3	3D FISH	Chromosome 3	0
3D FISH Chromosome 3	3D FISH	Chromosome 3	1
3D FISH Chromosome 3	3D FISH	Chromosome 3	1
3D FISH Chromosome 3	3D FISH	Chromosome 3	2
3D FISH Chromosome 3	3D FISH	Chromosome 3	1
3D FISH Chromosome 3	3D FISH	Chromosome 3	1
3D FISH Chromosome 3	3D FISH	Chromosome 3	0
3D FISH Chromosome 3	3D FISH	Chromosome 3	1
3D FISH Chromosome 3	3D FISH	Chromosome 3	0
3D FISH Chromosome 3	3D FISH	Chromosome 3	0
3D FISH Chromosome 3	3D FISH	Chromosome 3	1
3D FISH Chromosome 3	3D FISH	Chromosome 3	1
3D FISH Chromosome 3	3D FISH	Chromosome 3	1
3D FISH Chromosome 3	3D FISH	Chromosome 3	0
3D FISH Chromosome 3	3D FISH	Chromosome 3	2
3D FISH Chromosome 3	3D FISH	Chromosome 3	1
3D FISH Chromosome 3	3D FISH	Chromosome 3	0
3D FISH Chromosome 3	3D FISH	Chromosome 3	0
3D FISH Chromosome 3	3D FISH	Chromosome 3	0
3D FISH Chromosome 3	3D FISH	Chromosome 3	0
3D FISH Chromosome 3	3D FISH	Chromosome 3	0
3D FISH Chromosome 3	3D FISH	Chromosome 3	0
3D FISH Chromosome 3	3D FISH	Chromosome 3	3
3D FISH Chromosome 3	3D FISH	Chromosome 3	1
3D FISH Chromosome 3	3D FISH	Chromosome 3	2
3D FISH Chromosome 3	3D FISH	Chromosome 3	0
3D FISH Chromosome 3	3D FISH	Chromosome 3	1
3D FISH Chromosome 3	3D FISH	Chromosome 3	1
3D FISH Chromosome 3	3D FISH	Chromosome 3	1
3D FISH Chromosome 3	3D FISH	Chromosome 3	1
3D FISH Chromosome 3	3D FISH	Chromosome 3	1
3D FISH Chromosome 3	3D FISH	Chromosome 3	0
3D FISH Chromosome 3	3D FISH	Chromosome 3	0
3D FISH Chromosome 3	3D FISH	Chromosome 3	1
Fixed Control	3D FISH	No Target	0
Fixed Control	3D FISH	No Target	0
Fixed Control	3D FISH	No Target	0
Fixed Control	3D FISH	No Target	0
Fixed Control	3D FISH	No Target	0
Fixed Control	3D FISH	No Target	0
Fixed Control	3D FISH	No Target	0
Fixed Control	3D FISH	No Target	0
Fixed Control	3D FISH	No Target	0
Fixed Control	3D FISH	No Target	0
Fixed Control	3D FISH	No Target	0
Fixed Control	3D FISH	No Target	0
Fixed Control	3D FISH	No Target	0
Fixed Control	3D FISH	No Target	0
Fixed Control	3D FISH	No Target	0
Fixed Control	3D FISH	No Target	0
Fixed Control	3D FISH	No Target	0
Fixed Control	3D FISH	No Target	0
Fixed Control	3D FISH	No Target	0
Fixed Control	3D FISH	No Target	0
Fixed Control	3D FISH	No Target	0
Fixed Control	3D FISH	No Target	0
Fixed Control	3D FISH	No Target	0
Fixed Control	3D FISH	No Target	0
Fixed Control	3D FISH	No Target	0
Fixed Control	3D FISH	No Target	0
Fixed Control	3D FISH	No Target	0
Fixed Control	3D FISH	No Target	0
Fixed Control	3D FISH	No Target	0
Fixed Control	3D FISH	No Target	0
Fixed Control	3D FISH	No Target	0
Fixed Control	3D FISH	No Target	0
Fixed Control	3D FISH	No Target	0
Fixed Control	3D FISH	No Target	0
Fixed Control	3D FISH	No Target	1
Fixed Control	3D FISH	No Target	0
Fixed Control	3D FISH	No Target	0
Fixed Control	3D FISH	No Target	0
Fixed Control	3D FISH	No Target	0
Fixed Control	3D FISH	No Target	0
Fixed Control	3D FISH	No Target	0
Fixed Control	3D FISH	No Target	0
Fixed Control	3D FISH	No Target	0
Fixed Control	3D FISH	No Target	0
Fixed Control	3D FISH	No Target	0
Fixed Control	3D FISH	No Target	0
Fixed Control	3D FISH	No Target	0
Fixed Control	3D FISH	No Target	0
Fixed Control	3D FISH	No Target	0
Fixed Control	3D FISH	No Target	0
Fixed Control	3D FISH	No Target	0
Fixed Control	3D FISH	No Target	0
Fixed Control	3D FISH	No Target	0
Fixed Control	3D FISH	No Target	0
Fixed Control	3D FISH	No Target	0
Fixed Control	3D FISH	No Target	0
Fixed Control	3D FISH	No Target	0
Fixed Control	3D FISH	No Target	0
Fixed Control	3D FISH	No Target	0
Fixed Control	3D FISH	No Target	0
Fixed Control	3D FISH	No Target	0
3D FISH Mock Stain Control	3D FISH	No Target	0
3D FISH Mock Stain Control	3D FISH	No Target	0
3D FISH Mock Stain Control	3D FISH	No Target	0
3D FISH Mock Stain Control	3D FISH	No Target	0
3D FISH Mock Stain Control	3D FISH	No Target	0
3D FISH Mock Stain Control	3D FISH	No Target	0
3D FISH Mock Stain Control	3D FISH	No Target	1
3D FISH Mock Stain Control	3D FISH	No Target	0
3D FISH Mock Stain Control	3D FISH	No Target	0
3D FISH Mock Stain Control	3D FISH	No Target	0
3D FISH Mock Stain Control	3D FISH	No Target	0
3D FISH Mock Stain Control	3D FISH	No Target	0
3D FISH Mock Stain Control	3D FISH	No Target	0
3D FISH Mock Stain Control	3D FISH	No Target	0
3D FISH Mock Stain Control	3D FISH	No Target	0
3D FISH Mock Stain Control	3D FISH	No Target	0
3D FISH Mock Stain Control	3D FISH	No Target	0
3D FISH Mock Stain Control	3D FISH	No Target	0
3D FISH Mock Stain Control	3D FISH	No Target	0
3D FISH Mock Stain Control	3D FISH	No Target	0
3D FISH Mock Stain Control	3D FISH	No Target	1
3D FISH Mock Stain Control	3D FISH	No Target	0
3D FISH Mock Stain Control	3D FISH	No Target	0
3D FISH Mock Stain Control	3D FISH	No Target	0
3D FISH Mock Stain Control	3D FISH	No Target	0
3D FISH Mock Stain Control	3D FISH	No Target	0
3D FISH Mock Stain Control	3D FISH	No Target	0
3D FISH Mock Stain Control	3D FISH	No Target	0
3D FISH Mock Stain Control	3D FISH	No Target	0
3D FISH Mock Stain Control	3D FISH	No Target	0
3D FISH Mock Stain Control	3D FISH	No Target	0
3D FISH Mock Stain Control	3D FISH	No Target	1
3D FISH Mock Stain Control	3D FISH	No Target	0
3D FISH Mock Stain Control	3D FISH	No Target	0
3D FISH Mock Stain Control	3D FISH	No Target	0
3D FISH Mock Stain Control	3D FISH	No Target	0
3D FISH Mock Stain Control	3D FISH	No Target	0
3D FISH Mock Stain Control	3D FISH	No Target	0
3D FISH Mock Stain Control	3D FISH	No Target	0
3D FISH Mock Stain Control	3D FISH	No Target	0
3D FISH Mock Stain Control	3D FISH	No Target	0
3D FISH Mock Stain Control	3D FISH	No Target	0
3D FISH Mock Stain Control	3D FISH	No Target	0
3D FISH Mock Stain Control	3D FISH	No Target	0
3D FISH Mock Stain Control	3D FISH	No Target	1
3D FISH Mock Stain Control	3D FISH	No Target	0
3D FISH Mock Stain Control	3D FISH	No Target	0
3D FISH Mock Stain Control	3D FISH	No Target	0
3D FISH Mock Stain Control	3D FISH	No Target	0
3D FISH Mock Stain Control	3D FISH	No Target	0
3D FISH Mock Stain Control	3D FISH	No Target	0
3D FISH Mock Stain Control	3D FISH	No Target	0
3D FISH Mock Stain Control	3D FISH	No Target	0
3D FISH Mock Stain Control	3D FISH	No Target	0
3D FISH Mock Stain Control	3D FISH	No Target	0
3D FISH Mock Stain Control	3D FISH	No Target	0
3D FISH Mock Stain Control	3D FISH	No Target	0
3D FISH Mock Stain Control	3D FISH	No Target	0
3D FISH Mock Stain Control	3D FISH	No Target	0
3D FISH Mock Stain Control	3D FISH	No Target	0
3D FISH Mock Stain Control	3D FISH	No Target	0
3D FISH Mock Stain Control	3D FISH	No Target	0
3D FISH Mock Stain Control	3D FISH	No Target	1
3D FISH Mock Stain Control	3D FISH	No Target	0
3D FISH Mock Stain Control	3D FISH	No Target	0
3D FISH Mock Stain Control	3D FISH	No Target	1
3D FISH Mock Stain Control	3D FISH	No Target	0
3D FISH Mock Stain Control	3D FISH	No Target	0
3D FISH Mock Stain Control	3D FISH	No Target	0
3D FISH Mock Stain Control	3D FISH	No Target	0
3D FISH Mock Stain Control	3D FISH	No Target	0
3D FISH Mock Stain Control	3D FISH	No Target	1
3D FISH Mock Stain Control	3D FISH	No Target	0
3D FISH Mock Stain Control	3D FISH	No Target	0
3D FISH Mock Stain Control	3D FISH	No Target	0
3D FISH Mock Stain Control	3D FISH	No Target	0
3D FISH Mock Stain Control	3D FISH	No Target	0
3D FISH Mock Stain Control	3D FISH	No Target	0
3D FISH Mock Stain Control	3D FISH	No Target	0
3D FISH Mock Stain Control	3D FISH	No Target	0
3D FISH Mock Stain Control	3D FISH	No Target	0
RASER-FISH Chromosome 19	RASER-FISH	Chromosome 19	0
RASER-FISH Chromosome 19	RASER-FISH	Chromosome 19	1
RASER-FISH Chromosome 19	RASER-FISH	Chromosome 19	0
RASER-FISH Chromosome 19	RASER-FISH	Chromosome 19	0
RASER-FISH Chromosome 19	RASER-FISH	Chromosome 19	1
RASER-FISH Chromosome 19	RASER-FISH	Chromosome 19	1
RASER-FISH Chromosome 19	RASER-FISH	Chromosome 19	0
RASER-FISH Chromosome 19	RASER-FISH	Chromosome 19	2
RASER-FISH Chromosome 19	RASER-FISH	Chromosome 19	1
RASER-FISH Chromosome 19	RASER-FISH	Chromosome 19	0
RASER-FISH Chromosome 19	RASER-FISH	Chromosome 19	0
RASER-FISH Chromosome 19	RASER-FISH	Chromosome 19	0
RASER-FISH Chromosome 19	RASER-FISH	Chromosome 19	0
RASER-FISH Chromosome 19	RASER-FISH	Chromosome 19	0
RASER-FISH Chromosome 19	RASER-FISH	Chromosome 19	0
RASER-FISH Chromosome 19	RASER-FISH	Chromosome 19	1
RASER-FISH Chromosome 19	RASER-FISH	Chromosome 19	0
RASER-FISH Chromosome 19	RASER-FISH	Chromosome 19	0
RASER-FISH Chromosome 19	RASER-FISH	Chromosome 19	3
RASER-FISH Chromosome 19	RASER-FISH	Chromosome 19	0
RASER-FISH Chromosome 19	RASER-FISH	Chromosome 19	1
RASER-FISH Chromosome 19	RASER-FISH	Chromosome 19	1
RASER-FISH Chromosome 19	RASER-FISH	Chromosome 19	0
RASER-FISH Chromosome 19	RASER-FISH	Chromosome 19	1
RASER-FISH Chromosome 19	RASER-FISH	Chromosome 19	1
RASER-FISH Chromosome 19	RASER-FISH	Chromosome 19	0
RASER-FISH Chromosome 19	RASER-FISH	Chromosome 19	1
RASER-FISH Chromosome 19	RASER-FISH	Chromosome 19	0
RASER-FISH Chromosome 19	RASER-FISH	Chromosome 19	2
RASER-FISH Chromosome 19	RASER-FISH	Chromosome 19	1
RASER-FISH Chromosome 19	RASER-FISH	Chromosome 19	0
RASER-FISH Chromosome 19	RASER-FISH	Chromosome 19	1
RASER-FISH Chromosome 19	RASER-FISH	Chromosome 19	1
RASER-FISH Chromosome 19	RASER-FISH	Chromosome 19	1
RASER-FISH Chromosome 19	RASER-FISH	Chromosome 19	1
RASER-FISH Chromosome 19	RASER-FISH	Chromosome 19	0
RASER-FISH Chromosome 19	RASER-FISH	Chromosome 19	0
RASER-FISH Chromosome 19	RASER-FISH	Chromosome 19	1
RASER-FISH Chromosome 19	RASER-FISH	Chromosome 19	0
RASER-FISH Chromosome 19	RASER-FISH	Chromosome 19	0
RASER-FISH Chromosome 19	RASER-FISH	Chromosome 19	0
RASER-FISH Chromosome 19	RASER-FISH	Chromosome 19	0
RASER-FISH Chromosome 19	RASER-FISH	Chromosome 19	0
RASER-FISH Chromosome 19	RASER-FISH	Chromosome 19	0
RASER-FISH Chromosome 19	RASER-FISH	Chromosome 19	0
RASER-FISH Chromosome 19	RASER-FISH	Chromosome 19	0
RASER-FISH Chromosome 19	RASER-FISH	Chromosome 19	0
RASER-FISH Chromosome 19	RASER-FISH	Chromosome 19	0
RASER-FISH Chromosome 19	RASER-FISH	Chromosome 19	0
RASER-FISH Chromosome 19	RASER-FISH	Chromosome 19	0
RASER-FISH Chromosome 19	RASER-FISH	Chromosome 19	0
RASER-FISH Chromosome 19	RASER-FISH	Chromosome 19	1
RASER-FISH Chromosome 19	RASER-FISH	Chromosome 19	0
RASER-FISH Chromosome 19	RASER-FISH	Chromosome 19	1
RASER-FISH Chromosome 19	RASER-FISH	Chromosome 19	1
RASER-FISH Mock Stain Control	RASER-FISH	No Target	1
RASER-FISH Mock Stain Control	RASER-FISH	No Target	0
RASER-FISH Mock Stain Control	RASER-FISH	No Target	2
RASER-FISH Mock Stain Control	RASER-FISH	No Target	1
RASER-FISH Mock Stain Control	RASER-FISH	No Target	1
RASER-FISH Mock Stain Control	RASER-FISH	No Target	0
RASER-FISH Mock Stain Control	RASER-FISH	No Target	0
RASER-FISH Mock Stain Control	RASER-FISH	No Target	0
RASER-FISH Mock Stain Control	RASER-FISH	No Target	1
RASER-FISH Mock Stain Control	RASER-FISH	No Target	1
RASER-FISH Mock Stain Control	RASER-FISH	No Target	0
RASER-FISH Mock Stain Control	RASER-FISH	No Target	0
RASER-FISH Mock Stain Control	RASER-FISH	No Target	1
RASER-FISH Mock Stain Control	RASER-FISH	No Target	1
RASER-FISH Mock Stain Control	RASER-FISH	No Target	0
RASER-FISH Mock Stain Control	RASER-FISH	No Target	1
RASER-FISH Chromosome 19	RASER-FISH	Chromosome 19	0
RASER-FISH Chromosome 19	RASER-FISH	Chromosome 19	1
RASER-FISH Chromosome 19	RASER-FISH	Chromosome 19	0
RASER-FISH Chromosome 19	RASER-FISH	Chromosome 19	1
RASER-FISH Chromosome 19	RASER-FISH	Chromosome 19	2
RASER-FISH Chromosome 19	RASER-FISH	Chromosome 19	0
RASER-FISH Chromosome 19	RASER-FISH	Chromosome 19	0
RASER-FISH Chromosome 19	RASER-FISH	Chromosome 19	0
RASER-FISH Chromosome 19	RASER-FISH	Chromosome 19	0
RASER-FISH Chromosome 19	RASER-FISH	Chromosome 19	0
RASER-FISH Chromosome 19	RASER-FISH	Chromosome 19	0
RASER-FISH Chromosome 19	RASER-FISH	Chromosome 19	0
RASER-FISH Chromosome 19	RASER-FISH	Chromosome 19	0
RASER-FISH Chromosome 19	RASER-FISH	Chromosome 19	0
RASER-FISH Chromosome 19	RASER-FISH	Chromosome 19	0
RASER-FISH Chromosome 19	RASER-FISH	Chromosome 19	0
RASER-FISH Chromosome 19	RASER-FISH	Chromosome 19	0
RASER-FISH Chromosome 19	RASER-FISH	Chromosome 19	0
RASER-FISH Chromosome 19	RASER-FISH	Chromosome 19	0
RASER-FISH Chromosome 19	RASER-FISH	Chromosome 19	0
RASER-FISH Chromosome 19	RASER-FISH	Chromosome 19	0
RASER-FISH Chromosome 19	RASER-FISH	Chromosome 19	0
RASER-FISH Chromosome 19	RASER-FISH	Chromosome 19	0
RASER-FISH Chromosome 19	RASER-FISH	Chromosome 19	0
RASER-FISH Chromosome 19	RASER-FISH	Chromosome 19	0
RASER-FISH Chromosome 19	RASER-FISH	Chromosome 19	1
RASER-FISH Chromosome 19	RASER-FISH	Chromosome 19	1
RASER-FISH Chromosome 19	RASER-FISH	Chromosome 19	1
RASER-FISH Chromosome 19	RASER-FISH	Chromosome 19	1
RASER-FISH Chromosome 19	RASER-FISH	Chromosome 19	1
RASER-FISH Chromosome 19	RASER-FISH	Chromosome 19	0
RASER-FISH Chromosome 19	RASER-FISH	Chromosome 19	1
RASER-FISH Chromosome 19	RASER-FISH	Chromosome 19	1
RASER-FISH Chromosome 19	RASER-FISH	Chromosome 19	2
RASER-FISH Chromosome 19	RASER-FISH	Chromosome 19	1
RASER-FISH Chromosome 19	RASER-FISH	Chromosome 19	2
RASER-FISH Chromosome 19	RASER-FISH	Chromosome 19	0
RASER-FISH Chromosome 19	RASER-FISH	Chromosome 19	0
RASER-FISH Chromosome 19	RASER-FISH	Chromosome 19	0
RASER-FISH Chromosome 19	RASER-FISH	Chromosome 19	0
RASER-FISH Chromosome 19	RASER-FISH	Chromosome 19	0
RASER-FISH Chromosome 19	RASER-FISH	Chromosome 19	0
RASER-FISH Chromosome 19	RASER-FISH	Chromosome 19	0
RASER-FISH Chromosome 19	RASER-FISH	Chromosome 19	0
RASER-FISH Mock Stain Control	RASER-FISH	No Target	0
RASER-FISH Mock Stain Control	RASER-FISH	No Target	0
RASER-FISH Mock Stain Control	RASER-FISH	No Target	0
RASER-FISH Mock Stain Control	RASER-FISH	No Target	0
RASER-FISH Mock Stain Control	RASER-FISH	No Target	0
RASER-FISH Mock Stain Control	RASER-FISH	No Target	0
RASER-FISH Mock Stain Control	RASER-FISH	No Target	0
RASER-FISH Mock Stain Control	RASER-FISH	No Target	0
RASER-FISH Mock Stain Control	RASER-FISH	No Target	0
RASER-FISH Mock Stain Control	RASER-FISH	No Target	0
RASER-FISH Mock Stain Control	RASER-FISH	No Target	0
RASER-FISH Mock Stain Control	RASER-FISH	No Target	0
RASER-FISH Mock Stain Control	RASER-FISH	No Target	0
RASER-FISH Mock Stain Control	RASER-FISH	No Target	0
RASER-FISH Mock Stain Control	RASER-FISH	No Target	0
RASER-FISH Mock Stain Control	RASER-FISH	No Target	1
RASER-FISH Mock Stain Control	RASER-FISH	No Target	0
RASER-FISH Mock Stain Control	RASER-FISH	No Target	0
RASER-FISH Mock Stain Control	RASER-FISH	No Target	0
RASER-FISH Mock Stain Control	RASER-FISH	No Target	0
RASER-FISH Mock Stain Control	RASER-FISH	No Target	0
RASER-FISH Mock Stain Control	RASER-FISH	No Target	0
RASER-FISH Mock Stain Control	RASER-FISH	No Target	0
RASER-FISH Mock Stain Control	RASER-FISH	No Target	0
RASER-FISH Mock Stain Control	RASER-FISH	No Target	0
RASER-FISH Mock Stain Control	RASER-FISH	No Target	0
RASER-FISH Mock Stain Control	RASER-FISH	No Target	0
Empty Vector Control	CRISPR-Sirius	No Target	0
Empty Vector Control	CRISPR-Sirius	No Target	0
Empty Vector Control	CRISPR-Sirius	No Target	1
Empty Vector Control	CRISPR-Sirius	No Target	0
Empty Vector Control	CRISPR-Sirius	No Target	0
Empty Vector Control	CRISPR-Sirius	No Target	0
Empty Vector Control	CRISPR-Sirius	No Target	0
Empty Vector Control	CRISPR-Sirius	No Target	0
Empty Vector Control	CRISPR-Sirius	No Target	0
Empty Vector Control	CRISPR-Sirius	No Target	0
Empty Vector Control	CRISPR-Sirius	No Target	1
Empty Vector Control	CRISPR-Sirius	No Target	0
Empty Vector Control	CRISPR-Sirius	No Target	0
Empty Vector Control	CRISPR-Sirius	No Target	0
Empty Vector Control	CRISPR-Sirius	No Target	0
Empty Vector Control	CRISPR-Sirius	No Target	0
Empty Vector Control	CRISPR-Sirius	No Target	0
Empty Vector Control	CRISPR-Sirius	No Target	0
Empty Vector Control	CRISPR-Sirius	No Target	0
Empty Vector Control	CRISPR-Sirius	No Target	1
Empty Vector Control	CRISPR-Sirius	No Target	0
Empty Vector Control	CRISPR-Sirius	No Target	0
Empty Vector Control	CRISPR-Sirius	No Target	0
Empty Vector Control	CRISPR-Sirius	No Target	0
Empty Vector Control	CRISPR-Sirius	No Target	0
Empty Vector Control	CRISPR-Sirius	No Target	0
Empty Vector Control	CRISPR-Sirius	No Target	0
Empty Vector Control	CRISPR-Sirius	No Target	0
Empty Vector Control	CRISPR-Sirius	No Target	0
Empty Vector Control	CRISPR-Sirius	No Target	0
Empty Vector Control	CRISPR-Sirius	No Target	0
Empty Vector Control	CRISPR-Sirius	No Target	0
Empty Vector Control	CRISPR-Sirius	No Target	0
Empty Vector Control	CRISPR-Sirius	No Target	0
Empty Vector Control	CRISPR-Sirius	No Target	0
Empty Vector Control	CRISPR-Sirius	No Target	0
Empty Vector Control	CRISPR-Sirius	No Target	0
Empty Vector Control	CRISPR-Sirius	No Target	0
Empty Vector Control	CRISPR-Sirius	No Target	0
Empty Vector Control	CRISPR-Sirius	No Target	0
Empty Vector Control	CRISPR-Sirius	No Target	0
Empty Vector Control	CRISPR-Sirius	No Target	0
Empty Vector Control	CRISPR-Sirius	No Target	0
Empty Vector Control	CRISPR-Sirius	No Target	0
Empty Vector Control	CRISPR-Sirius	No Target	0
Empty Vector Control	CRISPR-Sirius	No Target	0
Empty Vector Control	CRISPR-Sirius	No Target	0
Empty Vector Control	CRISPR-Sirius	No Target	0
Empty Vector Control	CRISPR-Sirius	No Target	0
Empty Vector Control	CRISPR-Sirius	No Target	0
Empty Vector Control	CRISPR-Sirius	No Target	0
Empty Vector Control	CRISPR-Sirius	No Target	0
Empty Vector Control	CRISPR-Sirius	No Target	0
Empty Vector Control	CRISPR-Sirius	No Target	0
Empty Vector Control	CRISPR-Sirius	No Target	0
Empty Vector Control	CRISPR-Sirius	No Target	0
Empty Vector Control	CRISPR-Sirius	No Target	0
Empty Vector Control	CRISPR-Sirius	No Target	0
Empty Vector Control	CRISPR-Sirius	No Target	0
Empty Vector Control	CRISPR-Sirius	No Target	0
Empty Vector Control	CRISPR-Sirius	No Target	0
Empty Vector Control	CRISPR-Sirius	No Target	0
Empty Vector Control	CRISPR-Sirius	No Target	0
Empty Vector Control	CRISPR-Sirius	No Target	0
Empty Vector Control	CRISPR-Sirius	No Target	0
Empty Vector Control	CRISPR-Sirius	No Target	0
Empty Vector Control	CRISPR-Sirius	No Target	0
Empty Vector Control	CRISPR-Sirius	No Target	0
Empty Vector Control	CRISPR-Sirius	No Target	0
Empty Vector Control	CRISPR-Sirius	No Target	0
Empty Vector Control	CRISPR-Sirius	No Target	0
Empty Vector Control	CRISPR-Sirius	No Target	0
Empty Vector Control	CRISPR-Sirius	No Target	0
Empty Vector Control	CRISPR-Sirius	No Target	1
Empty Vector Control	CRISPR-Sirius	No Target	0
Empty Vector Control	CRISPR-Sirius	No Target	0
Empty Vector Control	CRISPR-Sirius	No Target	0
Empty Vector Control	CRISPR-Sirius	No Target	0
Empty Vector Control	CRISPR-Sirius	No Target	0
Empty Vector Control	CRISPR-Sirius	No Target	1
Empty Vector Control	CRISPR-Sirius	No Target	0
Empty Vector Control	CRISPR-Sirius	No Target	0
Empty Vector Control	CRISPR-Sirius	No Target	0
Empty Vector Control	CRISPR-Sirius	No Target	0
Empty Vector Control	CRISPR-Sirius	No Target	0
Empty Vector Control	CRISPR-Sirius	No Target	0
Empty Vector Control	CRISPR-Sirius	No Target	0
Empty Vector Control	CRISPR-Sirius	No Target	0
Empty Vector Control	CRISPR-Sirius	No Target	0
Empty Vector Control	CRISPR-Sirius	No Target	0
Empty Vector Control	CRISPR-Sirius	No Target	0
Empty Vector Control	CRISPR-Sirius	No Target	0
Empty Vector Control	CRISPR-Sirius	No Target	0
Empty Vector Control	CRISPR-Sirius	No Target	0
Empty Vector Control	CRISPR-Sirius	No Target	0
Empty Vector Control	CRISPR-Sirius	No Target	0
CRISPR-Sirius XXYLT1 MCP	CRISPR-Sirius	XXYLT1	2
CRISPR-Sirius XXYLT1 MCP	CRISPR-Sirius	XXYLT1	0
CRISPR-Sirius XXYLT1 MCP	CRISPR-Sirius	XXYLT1	0
CRISPR-Sirius XXYLT1 MCP	CRISPR-Sirius	XXYLT1	0
CRISPR-Sirius XXYLT1 MCP	CRISPR-Sirius	XXYLT1	0
CRISPR-Sirius XXYLT1 MCP	CRISPR-Sirius	XXYLT1	0
CRISPR-Sirius XXYLT1 MCP	CRISPR-Sirius	XXYLT1	0
CRISPR-Sirius XXYLT1 MCP	CRISPR-Sirius	XXYLT1	1
CRISPR-Sirius XXYLT1 MCP	CRISPR-Sirius	XXYLT1	1
CRISPR-Sirius XXYLT1 MCP	CRISPR-Sirius	XXYLT1	0
CRISPR-Sirius XXYLT1 MCP	CRISPR-Sirius	XXYLT1	0
CRISPR-Sirius XXYLT1 MCP	CRISPR-Sirius	XXYLT1	0
CRISPR-Sirius XXYLT1 MCP	CRISPR-Sirius	XXYLT1	1
CRISPR-Sirius XXYLT1 MCP	CRISPR-Sirius	XXYLT1	0
CRISPR-Sirius XXYLT1 MCP	CRISPR-Sirius	XXYLT1	1
CRISPR-Sirius XXYLT1 MCP	CRISPR-Sirius	XXYLT1	1
CRISPR-Sirius XXYLT1 MCP	CRISPR-Sirius	XXYLT1	0
CRISPR-Sirius XXYLT1 MCP	CRISPR-Sirius	XXYLT1	1
CRISPR-Sirius XXYLT1 MCP	CRISPR-Sirius	XXYLT1	0
CRISPR-Sirius XXYLT1 MCP	CRISPR-Sirius	XXYLT1	1
CRISPR-Sirius XXYLT1 MCP	CRISPR-Sirius	XXYLT1	1
CRISPR-Sirius XXYLT1 MCP	CRISPR-Sirius	XXYLT1	1
CRISPR-Sirius XXYLT1 MCP	CRISPR-Sirius	XXYLT1	2
CRISPR-Sirius XXYLT1 MCP	CRISPR-Sirius	XXYLT1	1
CRISPR-Sirius XXYLT1 MCP	CRISPR-Sirius	XXYLT1	0
CRISPR-Sirius XXYLT1 MCP	CRISPR-Sirius	XXYLT1	0
CRISPR-Sirius XXYLT1 MCP	CRISPR-Sirius	XXYLT1	0
CRISPR-Sirius XXYLT1 MCP	CRISPR-Sirius	XXYLT1	1
CRISPR-Sirius XXYLT1 MCP	CRISPR-Sirius	XXYLT1	1
CRISPR-Sirius XXYLT1 MCP	CRISPR-Sirius	XXYLT1	0
CRISPR-Sirius XXYLT1 MCP	CRISPR-Sirius	XXYLT1	0
CRISPR-Sirius XXYLT1 MCP	CRISPR-Sirius	XXYLT1	1
CRISPR-Sirius XXYLT1 MCP	CRISPR-Sirius	XXYLT1	1
CRISPR-Sirius XXYLT1 MCP	CRISPR-Sirius	XXYLT1	2
CRISPR-Sirius XXYLT1 MCP	CRISPR-Sirius	XXYLT1	0
CRISPR-Sirius XXYLT1 MCP	CRISPR-Sirius	XXYLT1	0
CRISPR-Sirius XXYLT1 MCP	CRISPR-Sirius	XXYLT1	1
CRISPR-Sirius XXYLT1 MCP	CRISPR-Sirius	XXYLT1	0
CRISPR-Sirius XXYLT1 MCP	CRISPR-Sirius	XXYLT1	0
CRISPR-Sirius XXYLT1 MCP	CRISPR-Sirius	XXYLT1	0
CRISPR-Sirius XXYLT1 MCP	CRISPR-Sirius	XXYLT1	1
CRISPR-Sirius XXYLT1 MCP	CRISPR-Sirius	XXYLT1	0
CRISPR-Sirius XXYLT1 MCP	CRISPR-Sirius	XXYLT1	0
CRISPR-Sirius XXYLT1 MCP	CRISPR-Sirius	XXYLT1	0
CRISPR-Sirius XXYLT1 MCP	CRISPR-Sirius	XXYLT1	0
CRISPR-Sirius XXYLT1 MCP	CRISPR-Sirius	XXYLT1	0
CRISPR-Sirius XXYLT1 MCP	CRISPR-Sirius	XXYLT1	0
CRISPR-Sirius XXYLT1 MCP	CRISPR-Sirius	XXYLT1	1
CRISPR-Sirius XXYLT1 MCP	CRISPR-Sirius	XXYLT1	0
CRISPR-Sirius XXYLT1 MCP	CRISPR-Sirius	XXYLT1	0
CRISPR-Sirius XXYLT1 MCP	CRISPR-Sirius	XXYLT1	0
CRISPR-Sirius XXYLT1 MCP	CRISPR-Sirius	XXYLT1	0
CRISPR-Sirius XXYLT1 MCP	CRISPR-Sirius	XXYLT1	3
CRISPR-Sirius XXYLT1 MCP	CRISPR-Sirius	XXYLT1	2
CRISPR-Sirius XXYLT1 MCP	CRISPR-Sirius	XXYLT1	0
CRISPR-Sirius XXYLT1 MCP	CRISPR-Sirius	XXYLT1	0
CRISPR-Sirius XXYLT1 MCP	CRISPR-Sirius	XXYLT1	0
CRISPR-Sirius XXYLT1 MCP	CRISPR-Sirius	XXYLT1	1
CRISPR-Sirius XXYLT1 MCP	CRISPR-Sirius	XXYLT1	1
CRISPR-Sirius XXYLT1 MCP	CRISPR-Sirius	XXYLT1	0
CRISPR-Sirius XXYLT1 MCP	CRISPR-Sirius	XXYLT1	0
CRISPR-Sirius XXYLT1 MCP	CRISPR-Sirius	XXYLT1	1
CRISPR-Sirius XXYLT1 MCP	CRISPR-Sirius	XXYLT1	1
CRISPR-Sirius XXYLT1 MCP	CRISPR-Sirius	XXYLT1	0
CRISPR-Sirius XXYLT1 MCP	CRISPR-Sirius	XXYLT1	0
CRISPR-Sirius XXYLT1 MCP	CRISPR-Sirius	XXYLT1	0
CRISPR-Sirius XXYLT1 MCP	CRISPR-Sirius	XXYLT1	1
CRISPR-Sirius XXYLT1 MCP	CRISPR-Sirius	XXYLT1	0
CRISPR-Sirius XXYLT1 MCP	CRISPR-Sirius	XXYLT1	0
CRISPR-Sirius XXYLT1 MCP	CRISPR-Sirius	XXYLT1	0
CRISPR-Sirius XXYLT1 MCP	CRISPR-Sirius	XXYLT1	1
CRISPR-Sirius XXYLT1 MCP	CRISPR-Sirius	XXYLT1	0
CRISPR-Sirius XXYLT1 MCP	CRISPR-Sirius	XXYLT1	0
CRISPR-Sirius XXYLT1 MCP	CRISPR-Sirius	XXYLT1	1
CRISPR-Sirius XXYLT1 MCP	CRISPR-Sirius	XXYLT1	0
CRISPR-Sirius XXYLT1 MCP	CRISPR-Sirius	XXYLT1	1
CRISPR-Sirius XXYLT1 MCP	CRISPR-Sirius	XXYLT1	0
CRISPR-Sirius XXYLT1 MCP	CRISPR-Sirius	XXYLT1	0
CRISPR-Sirius XXYLT1 MCP	CRISPR-Sirius	XXYLT1	1
CRISPR-Sirius XXYLT1 MCP	CRISPR-Sirius	XXYLT1	0
CRISPR-Sirius XXYLT1 MCP	CRISPR-Sirius	XXYLT1	0
