# Supplementary material for: Formamide denaturation of double-stranded DNA for fluorescence in situ hybridization (FISH) distorts nanoscale chromatin structure
Source: PLoS One. 2024 May 28;19(5):e0301000. doi: 10.1371/journal.pone.0301000 (PMC11132451; doi:10.1371/journal.pone.0301000)
Supplement: S3 File — The “Confocal Foci Data.csv” file has the confocal image analysis results for the labeling efficiency of each protocol. Each row is an individual nucleus which can be identified by the treatment used on the cell (“Condition” column), the labeling protocol used (“Labeling Protocol” column), the target of the probe or sgRNA (“Labeling Target” column), and the number of foci found within the nucleus (“NumFoci” column). (CSV) [file pone.0301000.s008.csv]

Condition	Replicate	Cell Type	#Cells	Statistic
CRISPR-Sirius	1	All Cells	35252
CRISPR-Sirius	1	Live Cells	23106	65.5
CRISPR-Sirius	1	APC-A+	15971	69.1
CRISPR-Sirius	1	APC-A-	7135	30.9
CRISPR-Sirius	1	FITC-A+	339	1.47
CRISPR-Sirius	1	FITC-A-	22767	98.5
CRISPR-Sirius	1	Pacific Blue-A+	10	0.043
CRISPR-Sirius	1	Pacific Blue-A-	23096	100
CRISPR-Sirius	1	PerCP-A+	1929	8.35
CRISPR-Sirius	1	PerCP-A-	21177	91.7
CRISPR-Sirius	2	All Cells	34578
CRISPR-Sirius	2	Live Cells	22994	66.5
CRISPR-Sirius	2	APC-A+	15691	68.2
CRISPR-Sirius	2	APC-A-	7303	31.8
CRISPR-Sirius	2	FITC-A+	259	1.13
CRISPR-Sirius	2	FITC-A-	22735	98.9
CRISPR-Sirius	2	Pacific Blue-A+	11	0.048
CRISPR-Sirius	2	Pacific Blue-A-	22983	100
CRISPR-Sirius	2	PerCP-A+	1756	7.64
CRISPR-Sirius	2	PerCP-A-	21238	92.4
CRISPR-Sirius	3	All Cells	34257
CRISPR-Sirius	3	Live Cells	22743	66.4
CRISPR-Sirius	3	APC-A+	15640	68.8
CRISPR-Sirius	3	APC-A-	7103	31.2
CRISPR-Sirius	3	FITC-A+	268	1.18
CRISPR-Sirius	3	FITC-A-	22475	98.8
CRISPR-Sirius	3	Pacific Blue-A+	8	0.035
CRISPR-Sirius	3	Pacific Blue-A-	22735	100
CRISPR-Sirius	3	PerCP-A+	1744	7.67
CRISPR-Sirius	3	PerCP-A-	20999	92.3
WT	1	All Cells	37914
WT	1	Live Cells	26827	70.8
WT	1	APC-A+	223	0.83
WT	1	APC-A-	26604	99.2
WT	1	FITC-A+	593	2.21
WT	1	FITC-A-	26234	97.8
WT	1	Pacific Blue-A+	417	1.55
WT	1	Pacific Blue-A-	26410	98.4
WT	1	PerCP-A+	380	1.42
WT	1	PerCP-A-	26447	98.6
WT	2	All Cells	35425
WT	2	Live Cells	26696	75.4
WT	2	APC-A+	19	0.071
WT	2	APC-A-	26677	99.9
WT	2	FITC-A+	79	0.3
WT	2	FITC-A-	26617	99.7
WT	2	Pacific Blue-A+	2	0.00749
WT	2	Pacific Blue-A-	26694	100
WT	2	PerCP-A+	31	0.12
WT	2	PerCP-A-	26665	99.9
WT	3	All Cells	38463
WT	3	Live Cells	26549	69
WT	3	APC-A+	22	0.083
WT	3	APC-A-	26527	99.9
WT	3	FITC-A+	48	0.18
WT	3	FITC-A-	26501	99.8
WT	3	Pacific Blue-A+	4	0.015
WT	3	Pacific Blue-A-	26545	100
WT	3	PerCP-A+	28	0.11
WT	3	PerCP-A-	26521	99.9
